# Supplementary material for: GADF-VGG16 based fault diagnosis method for HVDC transmission lines
Source: PLoS One. 2022 Sep 23;17(9):e0274613. doi: 10.1371/journal.pone.0274613 (PMC9506613; doi:10.1371/journal.pone.0274613)
Supplement: S2 Dataset — (XLSX) [file pone.0274613.s003.xlsx]

## Sheet: Sheet1
Description: External single-pole-to-ground fault(EG); Internal positive-pole(PG); Internal negative-pole(NG); Two-pole short circuit(PNG);
fault types	labels			data
PG	1	489.035	489.268	489.109	489.236	489.391	489.309	489.224	489.249	489.272	489.394	489.021	489.309	489.596	489.267	489.375	489.401	489.126	489.393	489.361	489.23	489.403	489.458	489.288	489.247	489.245	489.24	489.31	488.764	489.307	489.24	489.083	489.184	489.158	488.794	489.313	489.131	489.136	489.296	489.257	489.123	489.153	489.142	489.187	489.171	488.877	489.556	489.263	489.282
	1	488.89	489.172	488.932	489.061	489.282	489.164	489.048	489.123	489.11	489.155	488.935	489.082	489.548	489.117	489.202	489.365	488.973	489.274	489.334	489.123	489.339	489.449	489.258	489.206	489.268	489.212	489.234	488.878	489.236	489.364	489	489.216	489.187	488.72	489.312	489.143	489.053	489.28	489.227	489.036	489.06	489.06	489.001	489.021	488.737	489.367	489.18	489.042
	1	488.89	489.172	488.932	489.061	489.282	489.164	489.048	489.123	489.11	489.155	488.935	489.082	489.548	489.117	489.202	489.365	488.973	489.274	489.334	489.123	489.339	489.449	489.258	489.206	489.268	489.212	489.234	488.878	489.236	489.364	489	489.216	489.187	488.72	489.312	489.143	489.053	489.28	489.227	489.036	489.06	489.06	489.001	489.021	488.737	489.367	489.18	489.042
	1	488.89	489.172	488.932	489.061	489.282	489.164	489.048	489.123	489.11	489.155	488.935	489.082	489.548	489.117	489.202	489.365	488.973	489.274	489.334	489.123	489.339	489.449	489.258	489.206	489.268	489.212	489.234	488.878	489.236	489.364	489	489.216	489.187	488.72	489.312	489.143	489.053	489.28	489.227	489.036	489.06	489.06	489.001	489.021	488.737	489.367	489.18	489.042
	1	488.89	489.172	488.932	489.061	489.282	489.164	489.048	489.123	489.11	489.155	488.935	489.082	489.548	489.117	489.202	489.365	488.973	489.274	489.334	489.123	489.339	489.449	489.258	489.206	489.268	489.212	489.234	488.878	489.236	489.364	489	489.216	489.187	488.72	489.312	489.143	489.053	489.28	489.227	489.036	489.06	489.06	489.001	489.021	488.737	489.367	489.18	489.042
	1	488.89	489.172	488.932	489.061	489.282	489.164	489.048	489.123	489.11	489.155	488.935	489.082	489.548	489.117	489.202	489.365	488.973	489.274	489.334	489.123	489.339	489.449	489.258	489.206	489.268	489.212	489.234	488.878	489.236	489.364	489	489.216	489.187	488.72	489.312	489.143	489.053	489.28	489.227	489.036	489.06	489.06	489.001	489.021	488.737	489.367	489.18	489.042
	1	488.89	489.172	488.932	489.061	489.282	489.164	489.048	489.123	489.11	489.155	488.935	489.082	489.548	489.117	489.202	489.365	488.973	489.274	489.334	489.123	489.339	489.449	489.258	489.206	489.268	489.212	489.234	488.878	489.236	489.364	489	489.216	489.187	488.72	489.312	489.143	489.053	489.28	489.227	489.036	489.06	489.06	489.001	489.021	488.737	489.367	489.18	489.042
	1	488.89	489.172	488.932	489.061	489.282	489.164	489.048	489.123	489.11	489.155	488.935	489.082	489.548	489.117	489.202	489.365	488.973	489.274	489.334	489.123	489.339	489.449	489.258	489.206	489.268	489.212	489.234	488.878	489.236	489.364	489	489.216	489.187	488.72	489.312	489.143	489.053	489.28	489.227	489.036	489.06	489.06	489.001	489.021	488.737	489.367	489.18	489.042
	1	488.89	489.172	488.932	489.061	489.282	489.164	489.048	489.123	489.11	489.155	488.935	489.082	489.548	489.117	489.202	489.365	488.973	489.274	489.334	489.123	489.339	489.449	489.258	489.206	489.268	489.212	489.234	488.878	489.236	489.364	489	489.216	489.187	488.72	489.312	489.143	489.053	489.28	489.227	489.036	489.06	489.06	489.001	489.021	488.737	489.367	489.18	489.042
	1	488.99	489.265	489.024	489.155	489.374	489.25	489.128	489.203	489.181	489.217	488.994	489.142	489.6	489.171	489.256	489.414	489.018	489.329	489.386	489.176	489.395	489.51	489.32	489.275	489.344	489.29	489.316	488.976	489.335	489.468	489.114	489.337	489.309	488.844	489.447	489.279	489.195	489.425	489.374	489.178	489.209	489.208	489.146	489.165	488.882	489.5	489.307	489.164
	1	488.99	489.265	489.024	489.155	489.374	489.25	489.128	489.203	489.181	489.217	488.994	489.142	489.6	489.171	489.256	489.414	489.018	489.329	489.386	489.176	489.395	489.51	489.32	489.275	489.344	489.29	489.316	488.976	489.335	489.468	489.114	489.337	489.309	488.844	489.447	489.279	489.195	489.425	489.374	489.178	489.209	489.208	489.146	489.165	488.882	489.5	489.307	489.164
	1	488.99	489.265	489.024	489.155	489.374	489.25	489.128	489.203	489.181	489.217	488.994	489.142	489.6	489.171	489.256	489.414	489.018	489.329	489.386	489.176	489.395	489.51	489.32	489.275	489.344	489.29	489.316	488.976	489.335	489.468	489.114	489.337	489.309	488.844	489.447	489.279	489.195	489.425	489.374	489.178	489.209	489.208	489.146	489.165	488.882	489.5	489.307	489.164
	1	488.99	489.265	489.024	489.155	489.374	489.25	489.128	489.203	489.181	489.217	488.994	489.142	489.6	489.171	489.256	489.414	489.018	489.329	489.386	489.176	489.395	489.51	489.32	489.275	489.344	489.29	489.316	488.976	489.335	489.468	489.114	489.337	489.309	488.844	489.447	489.279	489.195	489.425	489.374	489.178	489.209	489.208	489.146	489.165	488.882	489.5	489.307	489.164
	1	488.99	489.265	489.024	489.155	489.374	489.25	489.128	489.203	489.181	489.217	488.994	489.142	489.6	489.171	489.256	489.414	489.018	489.329	489.386	489.176	489.395	489.51	489.32	489.275	489.344	489.29	489.316	488.976	489.335	489.468	489.114	489.337	489.309	488.844	489.447	489.279	489.195	489.425	489.374	489.178	489.209	489.208	489.146	489.165	488.882	489.5	489.307	489.164
	1	488.99	489.265	489.024	489.155	489.374	489.25	489.128	489.203	489.181	489.217	488.994	489.142	489.6	489.171	489.256	489.414	489.018	489.329	489.386	489.176	489.395	489.51	489.32	489.275	489.344	489.29	489.316	488.976	489.335	489.468	489.114	489.337	489.309	488.844	489.447	489.279	489.195	489.425	489.374	489.178	489.209	489.208	489.146	489.165	488.882	489.5	489.307	489.164
	1	488.99	489.265	489.024	489.155	489.374	489.25	489.128	489.203	489.181	489.217	488.994	489.142	489.6	489.171	489.256	489.414	489.018	489.329	489.386	489.176	489.395	489.51	489.32	489.275	489.344	489.29	489.316	488.976	489.335	489.468	489.114	489.337	489.309	488.844	489.447	489.279	489.195	489.425	489.374	489.178	489.209	489.208	489.146	489.165	488.882	489.5	489.307	489.164
	1	488.99	489.265	489.024	489.155	489.374	489.25	489.128	489.203	489.181	489.217	488.994	489.142	489.6	489.171	489.256	489.414	489.018	489.329	489.386	489.176	489.395	489.51	489.32	489.275	489.344	489.29	489.316	488.976	489.335	489.468	489.114	489.337	489.309	488.844	489.447	489.279	489.195	489.425	489.374	489.178	489.209	489.208	489.146	489.165	488.882	489.5	489.307	489.164
	1	489.035	489.268	489.109	489.236	489.391	489.309	489.224	489.249	489.272	489.394	489.021	489.309	489.596	489.267	489.375	489.401	489.126	489.393	489.361	489.23	489.403	489.458	489.288	489.247	489.245	489.24	489.31	488.764	489.307	489.24	489.083	489.184	489.158	488.794	489.313	489.131	489.136	489.296	489.257	489.123	489.153	489.142	489.187	489.171	488.877	489.556	489.263	489.282
	1	489.035	489.268	489.109	489.236	489.391	489.309	489.224	489.249	489.272	489.394	489.021	489.309	489.596	489.267	489.375	489.401	489.126	489.393	489.361	489.23	489.403	489.458	489.288	489.247	489.245	489.24	489.31	488.764	489.307	489.24	489.083	489.184	489.158	488.794	489.313	489.131	489.136	489.296	489.257	489.123	489.153	489.142	489.187	489.171	488.877	489.556	489.263	489.282
	1	489.035	489.268	489.109	489.236	489.391	489.309	489.224	489.249	489.272	489.394	489.021	489.309	489.596	489.267	489.375	489.401	489.126	489.393	489.361	489.23	489.403	489.458	489.288	489.247	489.245	489.24	489.31	488.764	489.307	489.24	489.083	489.184	489.158	488.794	489.313	489.131	489.136	489.296	489.257	489.123	489.153	489.142	489.187	489.171	488.877	489.556	489.263	489.282
	1	489.035	489.268	489.109	489.236	489.391	489.309	489.224	489.249	489.272	489.394	489.021	489.309	489.596	489.267	489.375	489.401	489.126	489.393	489.361	489.23	489.403	489.458	489.288	489.247	489.245	489.24	489.31	488.764	489.307	489.24	489.083	489.184	489.158	488.794	489.313	489.131	489.136	489.296	489.257	489.123	489.153	489.142	489.187	489.171	488.877	489.556	489.263	489.282
	1	489.035	489.268	489.109	489.236	489.391	489.309	489.224	489.249	489.272	489.394	489.021	489.309	489.596	489.267	489.375	489.401	489.126	489.393	489.361	489.23	489.403	489.458	489.288	489.247	489.245	489.24	489.31	488.764	489.307	489.24	489.083	489.184	489.158	488.794	489.313	489.131	489.136	489.296	489.257	489.123	489.153	489.142	489.187	489.171	488.877	489.556	489.263	489.282
	1	489.035	489.268	489.109	489.236	489.391	489.309	489.224	489.249	489.272	489.394	489.021	489.309	489.596	489.267	489.375	489.401	489.126	489.393	489.361	489.23	489.403	489.458	489.288	489.247	489.245	489.24	489.31	488.764	489.307	489.24	489.083	489.184	489.158	488.794	489.313	489.131	489.136	489.296	489.257	489.123	489.153	489.142	489.187	489.171	488.877	489.556	489.263	489.282
	1	489.035	489.268	489.109	489.236	489.391	489.309	489.224	489.249	489.272	489.394	489.021	489.309	489.596	489.267	489.375	489.401	489.126	489.393	489.361	489.23	489.403	489.458	489.288	489.247	489.245	489.24	489.31	488.764	489.307	489.24	489.083	489.184	489.158	488.794	489.313	489.131	489.136	489.296	489.257	489.123	489.153	489.142	489.187	489.171	488.877	489.556	489.263	489.282
	1	489.035	489.268	489.109	489.236	489.391	489.309	489.224	489.249	489.272	489.394	489.021	489.309	489.596	489.267	489.375	489.401	489.126	489.393	489.361	489.23	489.403	489.458	489.288	489.247	489.245	489.24	489.31	488.764	489.307	489.24	489.083	489.184	489.158	488.794	489.313	489.131	489.136	489.296	489.257	489.123	489.153	489.142	489.187	489.171	488.877	489.556	489.263	489.282
NG	2	488.946	489.224	488.985	489.116	489.336	489.213	489.091	489.167	489.145	489.183	488.961	489.11	489.57	489.14	489.228	489.387	488.991	489.299	489.358	489.149	489.368	489.484	489.294	489.251	489.32	489.267	489.294	488.951	489.313	489.446	489.089	489.312	489.285	488.82	489.421	489.252	489.166	489.397	489.344	489.149	489.178	489.176	489.116	489.136	488.852	489.473	489.281	489.138
	2	488.987	489.262	489.021	489.152	489.372	489.248	489.126	489.201	489.178	489.215	488.992	489.14	489.598	489.169	489.255	489.412	489.016	489.327	489.384	489.175	489.394	489.509	489.319	489.274	489.343	489.288	489.315	488.975	489.334	489.467	489.113	489.335	489.307	488.843	489.446	489.277	489.193	489.424	489.373	489.176	489.207	489.206	489.144	489.163	488.88	489.499	489.306	489.163
	2	489.042	489.274	489.113	489.24	489.394	489.312	489.228	489.253	489.275	489.397	489.023	489.311	489.599	489.269	489.378	489.404	489.131	489.399	489.366	489.236	489.41	489.466	489.295	489.256	489.254	489.249	489.321	488.778	489.321	489.254	489.098	489.2	489.173	488.809	489.329	489.146	489.151	489.311	489.272	489.137	489.168	489.156	489.2	489.184	488.888	489.566	489.27	489.287
	2	488.941	489.191	489.04	489.161	489.317	489.242	489.156	489.177	489.212	489.334	488.942	489.246	489.521	489.205	489.286	489.333	489.063	489.312	489.287	489.151	489.315	489.366	489.201	489.154	489.15	489.148	489.219	488.644	489.195	489.17	488.981	489.075	489.076	488.693	489.191	489.02	489.013	489.173	489.135	489.001	489.017	489.015	489.063	489.023	488.761	489.399	489.139	489.13
	2	488.877	489.132	488.974	489.107	489.265	489.187	489.098	489.128	489.152	489.287	488.929	489.203	489.5	489.152	489.276	489.297	489.03	489.287	489.259	489.122	489.29	489.34	489.174	489.13	489.125	489.114	489.186	488.635	489.186	489.121	488.944	489.044	489.027	488.664	489.162	488.973	488.984	489.139	489.091	488.955	488.983	488.963	489.007	489.009	488.679	489.389	489.067	489.098
	2	488.845	489.1	488.947	489.077	489.236	489.157	489.068	489.096	489.124	489.257	488.893	489.177	489.468	489.133	489.249	489.279	489.012	489.271	489.247	489.113	489.284	489.339	489.18	489.138	489.139	489.135	489.21	488.651	489.203	489.15	488.969	489.07	489.059	488.691	489.189	489.004	489.008	489.161	489.115	488.977	488.997	488.978	489.022	489.013	488.697	489.389	489.088	489.104
	2	488.898	489.154	489.001	489.117	489.27	489.196	489.106	489.127	489.161	489.285	488.895	489.2	489.474	489.164	489.242	489.294	489.026	489.272	489.253	489.12	489.282	489.336	489.179	489.129	489.129	489.131	489.206	488.625	489.18	489.157	488.967	489.062	489.07	488.687	489.183	489.019	489.008	489.166	489.131	488.996	489.008	489.005	489.051	489.007	488.746	489.38	489.128	489.113
	2	489.041	489.273	489.114	489.241	489.395	489.314	489.229	489.253	489.276	489.398	489.025	489.313	489.6	489.27	489.379	489.405	489.13	489.397	489.364	489.234	489.407	489.462	489.292	489.251	489.249	489.244	489.314	488.769	489.312	489.245	489.089	489.19	489.163	488.799	489.319	489.137	489.142	489.302	489.263	489.129	489.16	489.148	489.192	489.177	488.882	489.561	489.268	489.286
	2	488.944	489.187	489.028	489.156	489.312	489.234	489.146	489.174	489.198	489.325	488.96	489.246	489.538	489.21	489.324	489.351	489.08	489.343	489.314	489.184	489.356	489.411	489.248	489.204	489.207	489.202	489.277	488.729	489.278	489.203	489.051	489.15	489.126	488.765	489.282	489.102	489.109	489.266	489.227	489.093	489.12	489.104	489.145	489.133	488.824	489.511	489.211	489.231
	2	488.913	489.164	489.005	489.133	489.29	489.209	489.118	489.143	489.166	489.294	488.929	489.205	489.494	489.151	489.265	489.288	489.018	489.275	489.245	489.108	489.275	489.327	489.164	489.122	489.119	489.111	489.184	488.633	489.184	489.128	488.951	489.053	489.039	488.675	489.178	488.994	489.004	489.162	489.118	488.983	489.01	488.993	489.039	489.032	488.713	489.41	489.1	489.123
	2	488.914	489.165	489.006	489.134	489.29	489.21	489.118	489.143	489.166	489.294	488.929	489.205	489.494	489.151	489.265	489.288	489.018	489.275	489.245	489.108	489.275	489.327	489.164	489.122	489.119	489.111	489.184	488.633	489.185	489.129	488.952	489.053	489.04	488.675	489.178	488.995	489.005	489.163	489.119	488.984	489.01	488.993	489.039	489.032	488.713	489.41	489.1	489.124
	2	488.9	489.152	489.003	489.124	489.281	489.209	489.123	489.145	489.184	489.311	488.924	489.233	489.507	489.199	489.282	489.332	489.063	489.314	489.294	489.162	489.326	489.381	489.225	489.176	489.176	489.181	489.255	488.674	489.226	489.199	489.009	489.103	489.108	488.725	489.223	489.056	489.044	489.2	489.163	489.027	489.035	489.029	489.073	489.031	488.77	489.406	489.153	489.143
	2	488.972	489.212	489.052	489.178	489.333	489.254	489.166	489.192	489.218	489.342	488.974	489.262	489.551	489.225	489.334	489.362	489.089	489.351	489.322	489.192	489.363	489.42	489.258	489.214	489.217	489.215	489.288	488.739	489.288	489.216	489.062	489.161	489.138	488.777	489.294	489.117	489.122	489.279	489.24	489.107	489.131	489.117	489.157	489.142	488.84	489.52	489.227	489.244
	2	488.981	489.217	489.062	489.202	489.356	489.277	489.193	489.222	489.253	489.397	489.048	489.335	489.624	489.282	489.425	489.437	489.175	489.465	489.406	489.32	489.471	489.522	489.37	489.338	489.341	489.334	489.405	488.87	489.429	489.321	489.194	489.284	489.238	488.879	489.392	489.192	489.213	489.366	489.297	489.178	489.2	489.157	489.195	489.201	488.861	489.578	489.24	489.29
	2	488.987	489.219	489.066	489.191	489.345	489.271	489.186	489.211	489.248	489.37	488.987	489.308	489.589	489.293	489.392	489.44	489.173	489.439	489.408	489.317	489.477	489.533	489.384	489.345	489.352	489.359	489.434	488.88	489.421	489.377	489.211	489.302	489.282	488.896	489.41	489.236	489.227	489.383	489.343	489.202	489.208	489.196	489.229	489.182	488.92	489.546	489.286	489.278
	2	489.027	489.254	489.099	489.223	489.377	489.301	489.217	489.241	489.276	489.395	489.008	489.327	489.605	489.305	489.402	489.448	489.179	489.445	489.411	489.318	489.476	489.531	489.377	489.339	489.344	489.348	489.422	488.872	489.411	489.367	489.201	489.293	489.273	488.888	489.405	489.232	489.225	489.383	489.345	489.205	489.215	489.204	489.24	489.194	488.934	489.56	489.299	489.292
	2	489.009	489.242	489.086	489.227	489.38	489.3	489.214	489.243	489.265	489.394	489.035	489.323	489.614	489.277	489.42	489.424	489.153	489.439	489.378	489.295	489.449	489.499	489.342	489.306	489.306	489.298	489.367	488.835	489.39	489.279	489.151	489.241	489.196	488.839	489.356	489.156	489.178	489.332	489.284	489.149	489.175	489.15	489.192	489.2	488.866	489.586	489.251	489.302
	2	488.889	489.135	488.98	489.108	489.266	489.19	489.101	489.127	489.155	489.282	488.918	489.211	489.504	489.185	489.3	489.331	489.061	489.322	489.297	489.166	489.337	489.394	489.238	489.195	489.203	489.207	489.287	488.734	489.284	489.213	489.059	489.157	489.135	488.777	489.294	489.12	489.124	489.282	489.242	489.109	489.128	489.111	489.15	489.134	488.828	489.509	489.217	489.231
	2	488.88	489.129	488.976	489.094	489.249	489.177	489.092	489.113	489.151	489.277	488.891	489.205	489.484	489.183	489.269	489.318	489.047	489.298	489.281	489.154	489.323	489.382	489.23	489.184	489.189	489.199	489.278	488.698	489.251	489.21	489.04	489.136	489.131	488.756	489.265	489.104	489.093	489.249	489.214	489.081	489.089	489.082	489.124	489.08	488.816	489.454	489.203	489.192
	2	488.913	489.164	489.005	489.133	489.29	489.209	489.118	489.143	489.166	489.294	488.929	489.205	489.494	489.151	489.265	489.288	489.018	489.275	489.245	489.108	489.275	489.327	489.164	489.122	489.119	489.111	489.184	488.633	489.184	489.128	488.951	489.053	489.039	488.675	489.178	488.994	489.004	489.162	489.118	488.983	489.01	488.993	489.039	489.032	488.713	489.41	489.1	489.123
	2	488.914	489.165	489.006	489.134	489.29	489.21	489.118	489.143	489.166	489.294	488.929	489.205	489.494	489.151	489.265	489.288	489.018	489.275	489.245	489.108	489.275	489.327	489.164	489.122	489.119	489.111	489.184	488.633	489.185	489.129	488.952	489.053	489.04	488.675	489.178	488.995	489.005	489.163	489.119	488.984	489.01	488.993	489.039	489.032	488.713	489.41	489.1	489.124
	2	488.9	489.152	489.003	489.124	489.281	489.209	489.123	489.145	489.184	489.311	488.924	489.233	489.507	489.199	489.282	489.332	489.063	489.314	489.294	489.162	489.326	489.381	489.225	489.176	489.176	489.181	489.255	488.674	489.226	489.199	489.009	489.103	489.108	488.725	489.223	489.056	489.044	489.2	489.163	489.027	489.035	489.029	489.073	489.031	488.77	489.406	489.153	489.143
	2	488.972	489.212	489.052	489.178	489.333	489.254	489.166	489.192	489.218	489.342	488.974	489.262	489.551	489.225	489.334	489.362	489.089	489.351	489.322	489.192	489.363	489.42	489.258	489.214	489.217	489.215	489.288	488.739	489.288	489.216	489.062	489.161	489.138	488.777	489.294	489.117	489.122	489.279	489.24	489.107	489.131	489.117	489.157	489.142	488.84	489.52	489.227	489.244
	2	488.981	489.217	489.062	489.202	489.356	489.277	489.193	489.222	489.253	489.397	489.048	489.335	489.624	489.282	489.425	489.437	489.175	489.465	489.406	489.32	489.471	489.522	489.37	489.338	489.341	489.334	489.405	488.87	489.429	489.321	489.194	489.284	489.238	488.879	489.392	489.192	489.213	489.366	489.297	489.178	489.2	489.157	489.195	489.201	488.861	489.578	489.24	489.29
	2	488.987	489.219	489.066	489.191	489.345	489.271	489.186	489.211	489.248	489.37	488.987	489.308	489.589	489.293	489.392	489.44	489.173	489.439	489.408	489.317	489.477	489.533	489.384	489.345	489.352	489.359	489.434	488.88	489.421	489.377	489.211	489.302	489.282	488.896	489.41	489.236	489.227	489.383	489.343	489.202	489.208	489.196	489.229	489.182	488.92	489.546	489.286	489.278
PNG	3	488.814	489.073	488.916	489.047	489.206	489.129	489.042	489.071	489.097	489.233	488.871	489.146	489.445	489.103	489.224	489.254	488.991	489.246	489.221	489.083	489.251	489.302	489.137	489.094	489.087	489.078	489.151	488.59	489.145	489.084	488.899	488.998	488.983	488.618	489.111	488.923	488.927	489.082	489.035	488.9	488.926	488.91	488.958	488.956	488.63	489.338	489.026	489.05
	3	488.978	489.213	489.045	489.177	489.325	489.242	489.159	489.183	489.206	489.348	488.994	489.264	489.561	489.202	489.34	489.352	489.094	489.366	489.333	489.198	489.371	489.419	489.249	489.212	489.204	489.191	489.26	488.718	489.278	489.165	489.033	489.125	489.08	488.726	489.233	489.032	489.048	489.2	489.13	489.013	489.044	489.006	489.049	489.061	488.713	489.449	489.1	489.154
	3	488.857	489.116	488.957	489.083	489.239	489.161	489.072	489.096	489.124	489.253	488.882	489.156	489.447	489.104	489.21	489.242	488.977	489.226	489.201	489.06	489.225	489.274	489.109	489.063	489.056	489.048	489.122	488.558	489.115	489.067	488.884	488.986	488.978	488.612	489.108	488.93	488.936	489.098	489.058	488.926	488.951	488.939	488.988	488.981	488.669	489.363	489.062	489.074
	3	488.872	489.131	488.981	489.101	489.257	489.189	489.102	489.121	489.16	489.285	488.893	489.164	489.455	489.178	489.235	489.263	488.989	489.238	489.222	489.084	489.24	489.285	489.128	489.072	489.064	489.06	489.124	488.534	489.09	489.07	488.887	488.988	488.998	488.615	489.11	488.946	488.938	489.099	489.067	488.937	488.947	488.947	488.996	488.958	488.698	489.341	489.093	489.088
	3	488.814	489.073	488.916	489.047	489.206	489.129	489.042	489.071	489.097	489.233	488.871	489.146	489.445	489.103	489.224	489.254	488.991	489.246	489.221	489.083	489.251	489.302	489.137	489.094	489.087	489.078	489.151	488.59	489.145	489.084	488.899	488.998	488.983	488.618	489.111	488.923	488.927	489.082	489.035	488.9	488.926	488.91	488.958	488.956	488.63	489.338	489.026	489.05
	3	488.831	489.089	488.932	489.062	489.222	489.144	489.058	489.087	489.112	489.247	488.885	489.159	489.457	489.114	489.234	489.264	489.001	489.255	489.23	489.092	489.259	489.309	489.143	489.1	489.091	489.082	489.154	488.594	489.148	489.087	488.903	489.002	488.987	488.622	489.115	488.927	488.932	489.087	489.042	488.907	488.934	488.918	488.966	488.964	488.638	489.346	489.033	489.057
	3	488.883	489.142	488.99	489.11	489.266	489.197	489.11	489.129	489.166	489.291	488.898	489.196	489.471	489.153	489.23	489.278	489.008	489.248	489.225	489.085	489.244	489.29	489.13	489.075	489.069	489.07	489.144	488.558	489.114	489.087	488.894	488.989	488.996	488.617	489.113	488.951	488.943	489.103	489.071	488.941	488.953	488.952	489.001	488.963	488.699	489.343	489.09	489.081
	3	488.875	489.132	488.973	489.099	489.255	489.178	489.088	489.11	489.136	489.264	488.89	489.163	489.453	489.108	489.212	489.241	488.973	489.219	489.191	489.05	489.214	489.26	489.095	489.047	489.04	489.033	489.107	488.544	489.099	489.049	488.864	488.963	488.955	488.589	489.085	488.906	488.911	489.07	489.027	488.895	488.918	488.905	488.951	488.942	488.63	489.323	489.023	489.038
	3	488.997	489.23	489.064	489.197	489.344	489.263	489.178	489.203	489.227	489.367	489.014	489.286	489.58	489.224	489.361	489.373	489.113	489.387	489.355	489.221	489.394	489.442	489.276	489.238	489.234	489.223	489.291	488.751	489.31	489.199	489.068	489.16	489.116	488.761	489.27	489.069	489.086	489.237	489.166	489.05	489.078	489.04	489.081	489.09	488.745	489.475	489.13	489.182
	3	488.885	489.135	488.98	489.112	489.272	489.199	489.112	489.143	489.173	489.307	488.942	489.192	489.5	489.204	489.296	489.307	489.038	489.305	489.283	489.149	489.312	489.358	489.193	489.142	489.135	489.118	489.18	488.619	489.167	489.12	488.947	489.051	489.042	488.67	489.169	488.985	488.992	489.15	489.108	488.976	489.001	488.989	489.034	489.029	488.718	489.409	489.118	489.141
	3	488.859	489.111	488.956	489.091	489.251	489.178	489.089	489.121	489.148	489.283	488.926	489.17	489.483	489.178	489.282	489.283	489.013	489.281	489.259	489.124	489.289	489.336	489.175	489.126	489.121	489.103	489.165	488.609	489.161	489.102	488.937	489.044	489.032	488.67	489.172	488.985	489.001	489.16	489.116	488.984	489.012	488.997	489.043	489.048	488.721	489.433	489.124	489.159
	3	488.853	489.104	488.954	489.077	489.232	489.163	489.08	489.103	489.146	489.282	488.903	489.209	489.487	489.174	489.261	489.316	489.055	489.308	489.289	489.155	489.32	489.374	489.219	489.174	489.176	489.18	489.254	488.669	489.221	489.179	489.008	489.101	489.092	488.715	489.216	489.048	489.034	489.189	489.136	489.014	489.023	489.004	489.047	489.01	488.742	489.386	489.132	489.124
	3	488.954	489.198	489.041	489.171	489.327	489.249	489.162	489.187	489.215	489.342	488.97	489.254	489.54	489.201	489.308	489.337	489.066	489.328	489.297	489.16	489.328	489.377	489.212	489.167	489.163	489.156	489.225	488.673	489.217	489.172	488.99	489.091	489.078	488.707	489.212	489.03	489.038	489.198	489.156	489.021	489.044	489.032	489.077	489.059	488.757	489.437	489.139	489.154
	3	488.899	489.182	488.944	489.075	489.297	489.18	489.065	489.14	489.131	489.179	488.958	489.105	489.565	489.128	489.21	489.372	488.984	489.29	489.35	489.137	489.349	489.456	489.264	489.212	489.27	489.211	489.229	488.872	489.231	489.369	489.009	489.206	489.19	488.724	489.308	489.131	489.045	489.276	489.222	489.029	489.053	489.054	488.997	489.017	488.741	489.366	489.178	489.039
	3	488.887	489.17	488.932	489.064	489.286	489.169	489.054	489.13	489.121	489.169	488.95	489.098	489.558	489.122	489.205	489.368	488.98	489.287	489.347	489.134	489.347	489.454	489.263	489.211	489.271	489.212	489.23	488.874	489.232	489.371	489.012	489.209	489.193	488.727	489.311	489.134	489.048	489.279	489.225	489.032	489.055	489.056	488.998	489.018	488.74	489.366	489.176	489.037
	3	488.954	489.195	489.036	489.163	489.317	489.239	489.152	489.176	489.202	489.326	488.954	489.239	489.531	489.199	489.308	489.336	489.062	489.322	489.292	489.159	489.331	489.382	489.219	489.174	489.173	489.17	489.243	488.689	489.238	489.173	489.016	489.119	489.096	488.735	489.252	489.076	489.082	489.243	489.204	489.074	489.098	489.085	489.129	489.112	488.807	489.49	489.193	489.208
	3	488.867	489.12	488.972	489.098	489.257	489.188	489.105	489.13	489.176	489.315	488.935	489.239	489.513	489.195	489.28	489.338	489.081	489.336	489.314	489.176	489.337	489.386	489.228	489.181	489.18	489.18	489.252	488.668	489.22	489.193	489.003	489.095	489.097	488.713	489.205	489.034	489.024	489.181	489.125	489.001	489.011	488.994	489.037	489	488.733	489.372	489.116	489.106
	3	488.852	489.101	488.942	489.073	489.231	489.154	489.064	489.096	489.122	489.258	488.903	489.177	489.474	489.131	489.258	489.281	489.016	489.278	489.253	489.119	489.29	489.343	489.184	489.14	489.139	489.13	489.203	488.65	489.202	489.138	488.963	489.062	489.046	488.684	489.183	488.995	489.007	489.161	489.113	488.976	488.999	488.978	489.02	489.02	488.685	489.398	489.078	489.109
	3	488.899	489.148	488.991	489.121	489.279	489.206	489.117	489.146	489.174	489.305	488.939	489.217	489.507	489.169	489.28	489.309	489.042	489.3	489.271	489.135	489.3	489.348	489.185	489.135	489.132	489.124	489.197	488.64	489.189	489.137	488.956	489.056	489.046	488.68	489.184	489.004	489.015	489.175	489.135	489.004	489.029	489.017	489.062	489.056	488.742	489.436	489.138	489.158
	3	488.832	489.094	488.941	489.057	489.215	489.143	489.06	489.086	489.13	489.271	488.892	489.187	489.466	489.143	489.22	489.282	489.028	489.272	489.256	489.119	489.28	489.333	489.173	489.127	489.12	489.113	489.183	488.592	489.152	489.132	488.94	489.036	489.042	488.657	489.144	488.977	488.964	489.122	489.07	488.947	488.96	488.942	488.991	488.952	488.679	489.323	489.062	489.049
	3	488.885	489.135	488.98	489.112	489.272	489.199	489.112	489.143	489.173	489.307	488.942	489.192	489.5	489.204	489.296	489.307	489.038	489.305	489.283	489.149	489.312	489.358	489.193	489.142	489.135	489.118	489.18	488.619	489.167	489.12	488.947	489.051	489.042	488.67	489.169	488.985	488.992	489.15	489.108	488.976	489.001	488.989	489.034	489.029	488.718	489.409	489.118	489.141
	3	488.859	489.111	488.956	489.091	489.251	489.178	489.089	489.121	489.148	489.283	488.926	489.17	489.483	489.178	489.282	489.283	489.013	489.281	489.259	489.124	489.289	489.336	489.175	489.126	489.121	489.103	489.165	488.609	489.161	489.102	488.937	489.044	489.032	488.67	489.172	488.985	489.001	489.16	489.116	488.984	489.012	488.997	489.043	489.048	488.721	489.433	489.124	489.159
	3	488.853	489.104	488.954	489.077	489.232	489.163	489.08	489.103	489.146	489.282	488.903	489.209	489.487	489.174	489.261	489.316	489.055	489.308	489.289	489.155	489.32	489.374	489.219	489.174	489.176	489.18	489.254	488.669	489.221	489.179	489.008	489.101	489.092	488.715	489.216	489.048	489.034	489.189	489.136	489.014	489.023	489.004	489.047	489.01	488.742	489.386	489.132	489.124
	3	488.954	489.198	489.041	489.171	489.327	489.249	489.162	489.187	489.215	489.342	488.97	489.254	489.54	489.201	489.308	489.337	489.066	489.328	489.297	489.16	489.328	489.377	489.212	489.167	489.163	489.156	489.225	488.673	489.217	489.172	488.99	489.091	489.078	488.707	489.212	489.03	489.038	489.198	489.156	489.021	489.044	489.032	489.077	489.059	488.757	489.437	489.139	489.154
	3	488.899	489.182	488.944	489.075	489.297	489.18	489.065	489.14	489.131	489.179	488.958	489.105	489.565	489.128	489.21	489.372	488.984	489.29	489.35	489.137	489.349	489.456	489.264	489.212	489.27	489.211	489.229	488.872	489.231	489.369	489.009	489.206	489.19	488.724	489.308	489.131	489.045	489.276	489.222	489.029	489.053	489.054	488.997	489.017	488.741	489.366	489.178	489.039
EG	0	488.3	488.987	488.833	488.964	489.124	489.053	488.968	488.998	489.035	489.18	488.825	489.095	489.388	489.037	489.149	489.188	488.932	489.181	489.161	489.02	489.185	489.232	489.073	489.029	489.022	489.011	489.082	488.506	489.067	489.02	488.842	488.947	488.94	488.575	489.062	488.881	488.884	489.042	488.981	488.864	488.887	488.858	488.91	488.913	488.585	489.291	488.981	488.996
	0	488.218	488.909	488.76	488.879	489.036	488.968	488.883	488.907	488.954	489.097	488.721	489.019	489.303	488.985	489.068	489.135	488.885	489.123	489.118	488.982	489.147	489.201	489.053	489.007	489.006	489.009	489.085	488.48	489.05	489.034	488.844	488.944	488.956	488.576	489.053	488.889	488.872	489.027	488.976	488.854	488.861	488.844	488.896	488.863	488.582	489.233	488.97	488.95
	0	488.334	489.018	488.861	488.99	489.149	489.074	488.989	489.017	489.051	489.197	488.843	489.111	489.409	489.055	489.176	489.217	488.966	489.219	489.2	489.061	489.228	489.277	489.115	489.076	489.066	489.055	489.126	488.555	489.116	489.061	488.879	488.981	488.964	488.595	489.077	488.886	488.883	489.033	488.965	488.842	488.864	488.829	488.879	488.882	488.547	489.258	488.939	488.959
	0	488.372	489.055	488.895	489.023	489.178	489.102	489.015	489.039	489.07	489.212	488.852	489.117	489.411	489.055	489.172	489.211	488.959	489.21	489.188	489.046	489.211	489.255	489.092	489.05	489.039	489.026	489.096	488.525	489.086	489.031	488.848	488.949	488.932	488.563	489.043	488.851	488.849	489.001	488.933	488.814	488.837	488.807	488.857	488.862	488.53	489.24	488.921	488.942
	0	488.217	488.91	488.766	488.89	489.051	488.989	488.91	488.935	488.987	489.133	488.758	489.057	489.341	489.019	489.104	489.166	488.912	489.145	489.136	488.994	489.154	489.201	489.049	488.998	488.99	488.989	489.059	488.449	489.016	488.993	488.8	488.898	488.906	488.525	489.002	488.838	488.821	488.976	488.923	488.802	488.807	488.79	488.844	488.812	488.529	489.186	488.919	488.904
	0	488.23	488.916	488.761	488.888	489.048	488.977	488.891	488.918	488.957	489.102	488.745	489.022	489.32	488.975	489.089	489.136	488.884	489.128	489.115	488.974	489.141	489.189	489.034	488.99	488.983	488.975	489.046	488.465	489.029	488.984	488.801	488.905	488.898	488.53	489.01	488.831	488.826	488.98	488.916	488.795	488.809	488.78	488.828	488.823	488.497	489.196	488.885	488.893
	0	488.861	489.115	488.955	489.094	489.246	489.17	489.084	489.108	489.136	489.279	488.924	489.194	489.486	489.119	489.255	489.266	489.007	489.27	489.238	489.093	489.259	489.296	489.129	489.086	489.072	489.053	489.116	488.562	489.122	489.041	488.88	488.979	488.955	488.597	489.09	488.895	488.916	489.073	489.004	488.891	488.92	488.891	488.942	488.96	488.614	489.355	489.006	489.059
	0	488.831	489.089	488.937	489.062	489.216	489.147	489.06	489.079	489.122	489.257	488.877	489.176	489.452	489.125	489.211	489.263	489	489.249	489.228	489.084	489.245	489.289	489.132	489.081	489.076	489.073	489.139	488.558	489.108	489.083	488.896	488.994	488.996	488.614	489.108	488.941	488.934	489.095	489.042	488.921	488.931	488.916	488.962	488.929	488.659	489.309	489.045	489.039
	0	488.748	489.012	488.862	488.987	489.142	489.075	488.99	489.015	489.066	489.207	488.833	489.136	489.419	489.097	489.189	489.247	488.99	489.241	489.229	489.093	489.261	489.31	489.158	489.109	489.104	489.102	489.169	488.582	489.135	489.113	488.929	489.029	489.032	488.65	489.138	488.968	488.956	489.112	489.057	488.934	488.939	488.921	488.966	488.931	488.653	489.303	489.032	489.02
	0	488.334	489.018	488.861	488.99	489.149	489.074	488.989	489.017	489.051	489.197	488.843	489.111	489.409	489.055	489.176	489.217	488.966	489.219	489.2	489.061	489.228	489.277	489.115	489.076	489.066	489.055	489.126	488.555	489.116	489.061	488.879	488.981	488.964	488.595	489.077	488.886	488.883	489.033	488.965	488.842	488.864	488.829	488.879	488.882	488.547	489.258	488.939	488.959
	0	488.372	489.055	488.895	489.023	489.178	489.102	489.015	489.039	489.07	489.212	488.852	489.117	489.411	489.055	489.172	489.211	488.959	489.21	489.188	489.046	489.211	489.255	489.092	489.05	489.039	489.026	489.096	488.525	489.086	489.031	488.848	488.949	488.932	488.563	489.043	488.851	488.849	489.001	488.933	488.814	488.837	488.807	488.857	488.862	488.53	489.24	488.921	488.942
	0	488.217	488.91	488.766	488.89	489.051	488.989	488.91	488.935	488.987	489.133	488.758	489.057	489.341	489.019	489.104	489.166	488.912	489.145	489.136	488.994	489.154	489.201	489.049	488.998	488.99	488.989	489.059	488.449	489.016	488.993	488.8	488.898	488.906	488.525	489.002	488.838	488.821	488.976	488.923	488.802	488.807	488.79	488.844	488.812	488.529	489.186	488.919	488.904
	0	488.23	488.916	488.761	488.888	489.048	488.977	488.891	488.918	488.957	489.102	488.745	489.022	489.32	488.975	489.089	489.136	488.884	489.128	489.115	488.974	489.141	489.189	489.034	488.99	488.983	488.975	489.046	488.465	489.029	488.984	488.801	488.905	488.898	488.53	489.01	488.831	488.826	488.98	488.916	488.795	488.809	488.78	488.828	488.823	488.497	489.196	488.885	488.893
	0	488.861	489.115	488.955	489.094	489.246	489.17	489.084	489.108	489.136	489.279	488.924	489.194	489.486	489.119	489.255	489.266	489.007	489.27	489.238	489.093	489.259	489.296	489.129	489.086	489.072	489.053	489.116	488.562	489.122	489.041	488.88	488.979	488.955	488.597	489.09	488.895	488.916	489.073	489.004	488.891	488.92	488.891	488.942	488.96	488.614	489.355	489.006	489.059
	0	488.831	489.089	488.937	489.062	489.216	489.147	489.06	489.079	489.122	489.257	488.877	489.176	489.452	489.125	489.211	489.263	489	489.249	489.228	489.084	489.245	489.289	489.132	489.081	489.076	489.073	489.139	488.558	489.108	489.083	488.896	488.994	488.996	488.614	489.108	488.941	488.934	489.095	489.042	488.921	488.931	488.916	488.962	488.929	488.659	489.309	489.045	489.039
	0	488.748	489.012	488.862	488.987	489.142	489.075	488.99	489.015	489.066	489.207	488.833	489.136	489.419	489.097	489.189	489.247	488.99	489.241	489.229	489.093	489.261	489.31	489.158	489.109	489.104	489.102	489.169	488.582	489.135	489.113	488.929	489.029	489.032	488.65	489.138	488.968	488.956	489.112	489.057	488.934	488.939	488.921	488.966	488.931	488.653	489.303	489.032	489.02
	0	488.812	489.068	488.909	489.048	489.199	489.124	489.034	489.059	489.089	489.232	488.878	489.149	489.443	489.079	489.218	489.233	488.976	489.239	489.212	489.07	489.239	489.279	489.122	489.081	489.075	489.064	489.134	488.581	489.146	489.068	488.911	489.012	488.992	488.636	489.129	488.936	488.956	489.112	489.042	488.929	488.952	488.919	488.965	488.978	488.627	489.361	489.011	489.056
	0	488.241	488.931	488.78	488.911	489.073	489.004	488.921	488.951	488.993	489.141	488.785	489.062	489.358	489.014	489.125	489.17	488.916	489.161	489.145	489.003	489.168	489.215	489.06	489.014	489.007	488.998	489.068	488.484	489.048	489.001	488.819	488.922	488.915	488.547	489.029	488.849	488.846	489.001	488.938	488.819	488.835	488.808	488.858	488.856	488.53	489.232	488.925	488.935
	0	488.237	488.929	488.784	488.907	489.067	489.004	488.923	488.947	488.998	489.143	488.766	489.064	489.347	489.024	489.107	489.169	488.914	489.147	489.136	488.995	489.154	489.202	489.049	488.998	488.99	488.988	489.058	488.45	489.016	488.994	488.801	488.899	488.908	488.528	489.005	488.842	488.825	488.98	488.928	488.807	488.812	488.796	488.849	488.817	488.536	489.192	488.926	488.911
	0	488.334	489.018	488.861	488.99	489.149	489.074	488.989	489.017	489.051	489.197	488.843	489.111	489.409	489.055	489.176	489.217	488.966	489.219	489.2	489.061	489.228	489.277	489.115	489.076	489.066	489.055	489.126	488.555	489.116	489.061	488.879	488.981	488.964	488.595	489.077	488.886	488.883	489.033	488.965	488.842	488.864	488.829	488.879	488.882	488.547	489.258	488.939	488.959
	0	488.372	489.055	488.895	489.023	489.178	489.102	489.015	489.039	489.07	489.212	488.852	489.117	489.411	489.055	489.172	489.211	488.959	489.21	489.188	489.046	489.211	489.255	489.092	489.05	489.039	489.026	489.096	488.525	489.086	489.031	488.848	488.949	488.932	488.563	489.043	488.851	488.849	489.001	488.933	488.814	488.837	488.807	488.857	488.862	488.53	489.24	488.921	488.942
	0	488.217	488.91	488.766	488.89	489.051	488.989	488.91	488.935	488.987	489.133	488.758	489.057	489.341	489.019	489.104	489.166	488.912	489.145	489.136	488.994	489.154	489.201	489.049	488.998	488.99	488.989	489.059	488.449	489.016	488.993	488.8	488.898	488.906	488.525	489.002	488.838	488.821	488.976	488.923	488.802	488.807	488.79	488.844	488.812	488.529	489.186	488.919	488.904
	0	488.23	488.916	488.761	488.888	489.048	488.977	488.891	488.918	488.957	489.102	488.745	489.022	489.32	488.975	489.089	489.136	488.884	489.128	489.115	488.974	489.141	489.189	489.034	488.99	488.983	488.975	489.046	488.465	489.029	488.984	488.801	488.905	488.898	488.53	489.01	488.831	488.826	488.98	488.916	488.795	488.809	488.78	488.828	488.823	488.497	489.196	488.885	488.893
	0	488.861	489.115	488.955	489.094	489.246	489.17	489.084	489.108	489.136	489.279	488.924	489.194	489.486	489.119	489.255	489.266	489.007	489.27	489.238	489.093	489.259	489.296	489.129	489.086	489.072	489.053	489.116	488.562	489.122	489.041	488.88	488.979	488.955	488.597	489.09	488.895	488.916	489.073	489.004	488.891	488.92	488.891	488.942	488.96	488.614	489.355	489.006	489.059
	0	488.831	489.089	488.937	489.062	489.216	489.147	489.06	489.079	489.122	489.257	488.877	489.176	489.452	489.125	489.211	489.263	489	489.249	489.228	489.084	489.245	489.289	489.132	489.081	489.076	489.073	489.139	488.558	489.108	489.083	488.896	488.994	488.996	488.614	489.108	488.941	488.934	489.095	489.042	488.921	488.931	488.916	488.962	488.929	488.659	489.309	489.045	489.039
[truncated: 152 more columns]
