# Supplementary material for: GADF-VGG16 based fault diagnosis method for HVDC transmission lines
Source: PLoS One. 2022 Sep 23;17(9):e0274613. doi: 10.1371/journal.pone.0274613 (PMC9506613; doi:10.1371/journal.pone.0274613)
Supplement: S3 Dataset — (XLSX) [file pone.0274613.s004.xlsx]

## Sheet: Sheet1
Description:
	fault types	labels	test results	data
different types of faults（table 2)	PG	1	1	498.37	498.42	498.396	498.491	498.48	498.571	498.151	498.59	498.464	498.341	498.466	498.188	498.706	498.5	498.625	498.323	498.896	498.342	498.516	498.425	498.469	498.458	498.555	498.317	498.619	498.528	498.222	499.12	497.928	498.493	498.339	498.32	498.026	498.571	498.234	498.344	498.377	498.375	498.388	498.186	498.331	498.314	498.258	497.895	498.695	498.243
	NG	2	2	498.376	498.427	498.404	498.498	498.487	498.577	498.157	498.595	498.471	498.347	498.476	498.198	498.716	498.511	498.636	498.334	498.908	498.354	498.528	498.437	498.482	498.472	498.571	498.332	498.637	498.545	498.238	499.138	497.94	498.51	498.355	498.335	498.043	498.587	498.25	498.36	498.393	498.391	498.403	498.201	498.344	498.327	498.269	497.906	498.707	498.254
	PNG	3	3	498.496	498.556	498.533	498.628	498.615	498.707	498.287	498.732	498.604	498.476	498.62	498.323	498.848	498.643	498.767	498.46	499.045	498.484	498.666	498.575	498.618	498.606	498.71	498.465	498.772	498.677	498.366	499.295	498.074	498.65	498.493	498.469	498.197	498.717	498.382	498.495	498.527	498.52	498.532	498.332	498.479	498.458	498.395	498.031	498.834	498.375
	EG	0	0	498.28	498.209	498.245	498.228	498.323	498.316	498.41	497.986	498.415	498.3	498.182	498.298	498.051	498.552	498.354	498.481	498.189	498.753	498.209	498.384	498.291	498.342	498.338	498.429	498.21	498.497	498.417	498.12	498.991	497.843	498.382	498.235	498.218	497.902	498.483	498.123	498.241	498.267	498.269	498.284	498.054	498.228	498.194	498.142	497.778	498.566
different transition resistance conditions (table 3)	PG	1	1	498.376	498.427	498.404	498.498	498.487	498.577	498.157	498.595	498.471	498.347	498.476	498.198	498.716	498.511	498.636	498.334	498.908	498.354	498.528	498.437	498.482	498.472	498.571	498.332	498.637	498.545	498.238	499.138	497.94	498.51	498.355	498.335	498.043	498.587	498.25	498.36	498.393	498.391	498.403	498.201	498.344	498.327	498.269	497.906	498.707	498.254
	PG	1	1	498.623	498.496	498.556	498.533	498.628	498.615	498.707	498.287	498.732	498.604	498.476	498.62	498.323	498.848	498.643	498.767	498.46	499.045	498.484	498.666	498.575	498.618	498.606	498.71	498.465	498.772	498.677	498.366	499.295	498.074	498.65	498.493	498.469	498.197	498.717	498.382	498.495	498.527	498.52	498.532	498.332	498.479	498.458	498.395	498.031	498.834
	PG	1	1	498.28	498.209	498.245	498.228	498.323	498.316	498.41	497.986	498.415	498.3	498.182	498.298	498.051	498.552	498.354	498.481	498.189	498.753	498.209	498.384	498.291	498.342	498.338	498.429	498.21	498.497	498.417	498.12	498.991	497.843	498.382	498.235	498.218	497.902	498.483	498.123	498.241	498.267	498.269	498.284	498.054	498.228	498.194	498.142	497.778	498.566
	NG	2	2	498.474	498.37	498.42	498.396	498.491	498.48	498.571	498.151	498.59	498.464	498.341	498.466	498.188	498.706	498.5	498.625	498.323	498.896	498.342	498.516	498.425	498.469	498.458	498.555	498.317	498.619	498.528	498.222	499.12	497.928	498.493	498.339	498.32	498.026	498.571	498.234	498.344	498.377	498.375	498.388	498.186	498.331	498.314	498.258	497.895	498.695
	NG	2	2	498.482	498.376	498.427	498.404	498.498	498.487	498.577	498.157	498.595	498.471	498.347	498.476	498.198	498.716	498.511	498.636	498.334	498.908	498.354	498.528	498.437	498.482	498.472	498.571	498.332	498.637	498.545	498.238	499.138	497.94	498.51	498.355	498.335	498.043	498.587	498.25	498.36	498.393	498.391	498.403	498.201	498.344	498.327	498.269	497.906	498.707
	NG	2	2	498.623	498.496	498.556	498.533	498.628	498.615	498.707	498.287	498.732	498.604	498.476	498.62	498.323	498.848	498.643	498.767	498.46	499.045	498.484	498.666	498.575	498.618	498.606	498.71	498.465	498.772	498.677	498.366	499.295	498.074	498.65	498.493	498.469	498.197	498.717	498.382	498.495	498.527	498.52	498.532	498.332	498.479	498.458	498.395	498.031	498.834
	PNG	3	3	498.28	498.209	498.245	498.228	498.323	498.316	498.41	497.986	498.415	498.3	498.182	498.298	498.051	498.552	498.354	498.481	498.189	498.753	498.209	498.384	498.291	498.342	498.338	498.429	498.21	498.497	498.417	498.12	498.991	497.843	498.382	498.235	498.218	497.902	498.483	498.123	498.241	498.267	498.269	498.284	498.054	498.228	498.194	498.142	497.778	498.566
	PNG	3	3	498.474	498.37	498.42	498.396	498.491	498.48	498.571	498.151	498.59	498.464	498.341	498.466	498.188	498.706	498.5	498.625	498.323	498.896	498.342	498.516	498.425	498.469	498.458	498.555	498.317	498.619	498.528	498.222	499.12	497.928	498.493	498.339	498.32	498.026	498.571	498.234	498.344	498.377	498.375	498.388	498.186	498.331	498.314	498.258	497.895	498.695
	PNG	3	3	498.482	498.376	498.427	498.404	498.498	498.487	498.577	498.157	498.595	498.471	498.347	498.476	498.198	498.716	498.511	498.636	498.334	498.908	498.354	498.528	498.437	498.482	498.472	498.571	498.332	498.637	498.545	498.238	499.138	497.94	498.51	498.355	498.335	498.043	498.587	498.25	498.36	498.393	498.391	498.403	498.201	498.344	498.327	498.269	497.906	498.707
	EG	0	0	498.623	498.496	498.556	498.533	498.628	498.615	498.707	498.287	498.732	498.604	498.476	498.62	498.323	498.848	498.643	498.767	498.46	499.045	498.484	498.666	498.575	498.618	498.606	498.71	498.465	498.772	498.677	498.366	499.295	498.074	498.65	498.493	498.469	498.197	498.717	498.382	498.495	498.527	498.52	498.532	498.332	498.479	498.458	498.395	498.031	498.834
	EG	0	0	498.28	498.209	498.245	498.228	498.323	498.316	498.41	497.986	498.415	498.3	498.182	498.298	498.051	498.552	498.354	498.481	498.189	498.753	498.209	498.384	498.291	498.342	498.338	498.429	498.21	498.497	498.417	498.12	498.991	497.843	498.382	498.235	498.218	497.902	498.483	498.123	498.241	498.267	498.269	498.284	498.054	498.228	498.194	498.142	497.778	498.566
	EG	0	0	498.474	498.37	498.42	498.396	498.491	498.48	498.571	498.151	498.59	498.464	498.341	498.466	498.188	498.706	498.5	498.625	498.323	498.896	498.342	498.516	498.425	498.469	498.458	498.555	498.317	498.619	498.528	498.222	499.12	497.928	498.493	498.339	498.32	498.026	498.571	498.234	498.344	498.377	498.375	498.388	498.186	498.331	498.314	498.258	497.895	498.695
different fault distancesconditions (table 4)	PG	1	1	498.368	498.326	498.322	498.338	498.417	498.411	498.501	498.082	498.537	498.383	498.287	498.366	498.193	498.629	498.448	498.59	498.276	498.856	498.292	498.497	498.379	498.446	498.416	498.534	498.253	498.624	498.485	498.207	499.066	497.872	498.521	498.276	498.32	497.976	498.579	498.16	498.338	498.321	498.348	498.343	498.174	498.272	498.281	498.213	497.836	498.723
	PG	1	1	498.518	498.406	498.457	498.436	498.528	498.519	498.609	498.188	498.627	498.501	498.377	498.505	498.22	498.739	498.537	498.658	498.356	498.933	498.378	498.55	498.461	498.505	498.494	498.591	498.355	498.656	498.563	498.257	499.165	497.966	498.532	498.377	498.359	498.068	498.607	498.273	498.384	498.415	498.414	498.426	498.223	498.371	498.354	498.295	497.933	498.73
	PG	1	1	498.505	498.386	498.446	498.423	498.519	498.511	498.604	498.185	498.615	498.494	498.378	498.513	498.235	498.759	498.547	498.68	498.375	498.956	498.403	498.583	498.49	498.538	498.53	498.626	498.401	498.699	498.605	498.306	499.204	498.017	498.589	498.424	498.413	498.117	498.655	498.322	498.431	498.46	498.46	498.473	498.254	498.417	498.389	498.335	497.968	498.767
	NG	2	2	498.413	498.365	498.362	498.378	498.457	498.45	498.54	498.121	498.58	498.424	498.326	498.408	498.228	498.663	498.484	498.622	498.306	498.889	498.32	498.526	498.407	498.473	498.441	498.561	498.275	498.646	498.506	498.223	499.1	497.888	498.537	498.293	498.336	497.999	498.596	498.178	498.36	498.343	498.37	498.365	498.201	498.296	498.309	498.24	497.865	498.745
	NG	2	2	498.731	498.577	498.653	498.624	498.722	498.707	498.8	498.379	498.823	498.692	498.566	498.72	498.409	498.954	498.736	498.87	498.554	499.15	498.585	498.774	498.682	498.728	498.716	498.819	498.579	498.887	498.791	498.481	499.418	498.183	498.782	498.611	498.591	498.331	498.829	498.506	498.614	498.646	498.638	498.652	498.447	498.601	498.574	498.513	498.146	498.95
	NG	2	2	498.49	498.369	498.435	498.41	498.513	498.498	498.586	498.177	498.618	498.495	498.376	498.506	498.23	498.775	498.554	498.703	498.397	498.982	498.425	498.614	498.522	498.571	498.562	498.672	498.42	498.747	498.65	498.35	499.262	498.045	498.646	498.476	498.464	498.177	498.711	498.377	498.487	498.518	498.511	498.523	498.338	498.461	498.444	498.383	498.011	498.82
	PNG	3	3	498.505	498.387	498.448	498.428	498.528	498.515	498.601	498.192	498.625	498.508	498.385	498.517	498.248	498.78	498.567	498.706	498.399	498.98	498.429	498.614	498.523	498.569	498.559	498.671	498.419	498.747	498.646	498.348	499.253	498.039	498.641	498.472	498.462	498.172	498.707	498.375	498.487	498.518	498.513	498.523	498.341	498.456	498.445	498.382	498.013	498.807
	PNG	3	3	498.531	498.422	498.474	498.453	498.547	498.536	498.627	498.209	498.654	498.527	498.402	498.532	498.25	498.766	498.564	498.688	498.383	498.963	498.402	498.582	498.491	498.534	498.52	498.625	498.372	498.683	498.587	498.278	499.196	497.982	498.555	498.397	498.376	498.093	498.629	498.285	498.401	498.432	498.428	498.439	498.25	498.384	498.371	498.31	497.946	498.761
	PNG	3	3	498.156	498.092	498.131	498.114	498.213	498.206	498.295	497.882	498.306	498.195	498.085	498.191	497.965	498.474	498.272	498.415	498.126	498.686	498.153	498.33	498.24	498.294	498.293	498.391	498.166	498.47	498.387	498.099	498.958	497.811	498.366	498.212	498.201	497.87	498.459	498.103	498.214	498.237	498.236	498.248	498.031	498.179	498.15	498.095	497.726	498.512
	EG	0	0	498.231	498.174	498.202	498.186	498.28	498.274	498.366	497.944	498.373	498.258	498.139	498.246	498.01	498.502	498.308	498.432	498.141	498.7	498.159	498.334	498.24	498.291	498.283	498.378	498.148	498.442	498.357	498.061	498.928	497.78	498.322	498.175	498.158	497.832	498.424	498.056	498.177	498.202	498.203	498.216	497.997	498.157	498.13	498.077	497.712	498.505
	EG	0	0	498.251	498.186	498.22	498.202	498.297	498.289	498.382	497.96	498.391	498.274	498.155	498.264	498.023	498.522	498.323	498.452	498.159	498.723	498.178	498.357	498.262	498.314	498.306	498.403	498.172	498.468	498.384	498.087	498.961	497.804	498.355	498.203	498.188	497.865	498.453	498.086	498.206	498.231	498.231	498.245	498.026	498.187	498.158	498.105	497.738	498.534
	EG	0	0	498.258	498.195	498.225	498.208	498.302	498.295	498.387	497.965	498.395	498.278	498.16	498.268	498.03	498.524	498.328	498.455	498.162	498.726	498.183	498.36	498.265	498.317	498.309	498.405	498.173	498.471	498.384	498.087	498.958	497.805	498.354	498.2	498.186	497.861	498.449	498.081	498.202	498.226	498.227	498.239	498.022	498.181	498.155	498.101	497.734	498.531
have noise SNR=(30,20,10) (table 6)	PG	1	1	498.125	498.584	498.085	498.901	498.314	498.583	497.958	498.264	498.361	498.033	498.289	498.079	498.557	498.37	498.637	498.518	498.799	498.279	498.448	498.292	498.657	498.511	498.656	498.183	499.317	498.886	498.517	499.157	498.113	498.562	498.598	498.145	497.665	499.013	497.734	498.786	498.409	498.327	498.768	498.017	498.64	498.684	498.335	497.661	498.847	498.465
	PG	1	1	498.695	498.336	498.174	501.354	497.992	498.501	499.345	497.449	498.348	497.724	499.952	496.91	498.851	498.569	498.914	498.356	499.16	497.327	498.297	496.7	498.149	499.047	498.712	497.425	499.497	497.515	496.575	500.156	496.783	497.977	499.109	496.694	497.608	498.035	497.833	498.194	494.197	497.622	498.936	499.213	500.281	496.933	496.882	496.644	498.205	499.531
	PG	1	1	496.894	498.678	498.417	504.3	499.749	501.426	502.564	494.563	501.903	499.667	500.834	496.283	501.574	502.37	499.544	501.223	495.96	500.119	500.408	491.313	505.612	501.661	498.301	499.188	496.72	501.04	495.8	497.343	496.921	492.382	499.141	495.558	494.953	500.162	501.254	502.05	496.588	502.97	497.75	498.991	494.243	505.98	506.059	495.676	501.273	490.556
	NG	2	2	498.314	498.701	499.542	498.442	498.547	498.975	498.648	499.52	498.586	498.513	498.661	498.277	499.212	498.581	498.712	498.513	498.894	498.786	498.888	498.352	498.379	497.933	498.898	498.897	498.922	498.77	498.451	499.589	497.63	498.429	498.721	499.196	497.79	498.887	498.573	498.594	498.531	498.453	498.684	498.437	498.647	498.224	497.97	497.713	498.687	498.44
	NG	2	2	498.812	499.654	499.674	498.365	500.834	499.017	497.429	500.024	498.471	497.582	498.297	499.71	497.961	498.575	498.967	499.572	499.923	498.588	497.744	498.855	498.331	499.717	499.546	497.35	498.993	498.314	498.066	498.231	496.438	498.67	497.791	497.885	499.555	499.379	499.921	498.491	500.076	499.143	498.519	497.236	499.214	498.138	497.438	498.885	499.044	499.479
	NG	2	2	493.576	498.087	491.988	497.549	502.809	494.881	497.811	497.703	497.912	498.221	501.575	493.475	495.593	501.104	495.755	496.311	497.139	497.556	504.518	494.145	492.032	504.605	500.959	495.337	500.665	487.895	501.311	505.309	500.771	503.114	503.99	495.778	493.416	499.017	504.412	499.396	496.922	498.712	499.296	495.713	498.004	501.173	496.675	496.617	494.69	502.205
	PNG	3	3	498.743	498.616	498.011	498.599	497.993	498.268	497.965	498.151	498.955	498.103	498.221	497.862	498.295	498.649	498.479	497.818	498.51	498.051	498.152	498.709	498.731	498.146	497.558	498.12	498.182	498.46	497.672	498.59	498.084	498.569	498.367	497.794	497.917	498.435	497.507	498.559	498.673	497.899	498.117	498.115	498.11	497.647	498.285	498.072	498.541	498.659
	PNG	3	3	498.264	499.527	498.776	498.054	497.22	497.629	498.859	499.561	499.85	497.602	497.451	499.296	497.982	499.55	495.389	498.37	499.285	498.119	497.182	498.011	498.776	497.975	499.145	498.857	498.834	498.261	497.394	498.271	499.682	496.923	497.205	497.676	498.972	497.892	497.035	497.163	498.944	499.117	497.798	498.995	498.087	499.079	497.418	499.833	499.105	498.032
	PNG	3	3	499.172	497.126	496.718	503.144	502.08	499.802	497.407	495.765	493.134	502.031	497.814	500.646	503.17	493.702	495.983	497.226	496.49	494.349	498.568	496.67	496.294	498.353	499.272	495.314	497.984	495.531	497.299	500.275	497.392	496.671	492.707	498.376	496.436	499.057	501.087	499.041	494.982	495.273	498.892	495.547	498.32	495.064	499.582	496.173	496.968	491.314
	EG	0	0	498.512	498.166	498.143	498.359	498.563	498.277	497.681	498.926	499.054	498.57	498.267	497.931	498.584	497.895	498.718	497.719	498.87	498.583	498.444	498.594	498.237	498.715	498.781	498.748	498.373	498.227	498.172	499.108	497.206	498.121	498.7	498.243	498.04	498.636	498.238	499.002	498.218	498.703	497.922	498.607	497.781	498.048	498.602	497.785	498.944	497.94
	EG	0	0	497.98	499.257	498.943	496.644	499.226	497.446	497.529	500.586	497.663	497.523	499.303	497.697	498.23	497.418	498.951	498.311	497.745	497.71	497.47	497.328	498.439	498.885	500.083	499.059	498.599	497.919	496.14	496.276	497.696	499.084	499.881	498.064	496.945	497.555	498.437	500.319	498.196	496.9	496.797	499.441	498.247	497.998	497.764	497.998	498.25	497.345
	EG	0	0	496.342	500.051	503.65	492.3	500.75	501.953	500.734	502.607	505.651	495.2	500.333	498.825	497.163	498.47	502.511	497.312	504.265	499.971	499.038	497.78	499.003	496.677	504.328	496.982	496.988	503.517	494.496	497.202	498.871	492.332	498.469	498.617	495.335	499.715	496.544	496.162	498.485	497.776	502.378	494.99	496.874	488.212	499.256	495.401	498.415	501.949
[truncated: 154 more columns]
