# Supplementary material for: GADF-VGG16 based fault diagnosis method for HVDC transmission lines
Source: PLoS One. 2022 Sep 23;17(9):e0274613. doi: 10.1371/journal.pone.0274613 (PMC9506613; doi:10.1371/journal.pone.0274613)
Supplement: S4 Dataset — (XLSX) [file pone.0274613.s005.xlsx]

## Sheet: Sheet1
Description:
	fault types	data
No data loss	PG	96.7209	96.7264	96.736	96.7506	96.7701	96.7923	96.8173	96.8482	96.8839	96.9227	96.9668	97.0177	97.0732	97.1295	97.1898	97.2541	97.3222	97.3957	97.4729	97.553	97.6365	97.7226	97.8088	97.8959	97.9867	98.0775	98.168	98.2594	98.3526	98.443	98.5287	98.6101	98.6859	98.7554	98.8206	98.8758	98.9202	98.9523	98.9704	98.9711	98.9551	98.9218	98.8668	98.7899	98.6912	98.5696	98.4189	98.2391
	PG	90.4126	90.4179	90.4271	90.4412	90.4601	90.4815	90.5054	90.535	90.5691	90.6059	90.6477	90.696	90.7484	90.8012	90.8576	90.9174	90.9807	91.0489	91.1202	91.194	91.2706	91.3495	91.4281	91.5072	91.5897	91.6721	91.7539	91.8368	91.9215	92.0036	92.0815	92.1555	92.2245	92.288	92.348	92.3992	92.4407	92.4713	92.4894	92.4916	92.4788	92.4506	92.4025	92.3344	92.2465	92.1377	92.0018	91.8389
	PG	84.7862	84.7914	84.8003	84.8138	84.832	84.8524	84.8752	84.9034	84.9358	84.9707	85.0103	85.056	85.1056	85.1552	85.2079	85.2638	85.3226	85.386	85.4522	85.5204	85.5911	85.6636	85.7356	85.8078	85.8831	85.9582	86.0326	86.108	86.1853	86.2602	86.3311	86.3985	86.4614	86.5194	86.5747	86.6219	86.6605	86.6893	86.7068	86.7098	86.6993	86.6749	86.6322	86.5713	86.4922	86.3941	86.2707	86.1221
	PG	79.7832	79.7881	79.7967	79.8098	79.8273	79.8469	79.8687	79.8957	79.9267	79.9599	79.9976	80.0412	80.0883	80.1352	80.185	80.2376	80.293	80.3525	80.4145	80.4782	80.5442	80.6117	80.6783	80.745	80.8146	80.8838	80.9522	81.0215	81.0928	81.1616	81.2267	81.2886	81.3462	81.3995	81.4505	81.4941	81.5298	81.5566	81.573	81.576	81.5667	81.5446	81.5057	81.4499	81.3774	81.2875	81.1738	81.0365
	PG	75.311	75.3158	75.3241	75.3366	75.3534	75.3723	75.393	75.4188	75.4485	75.4801	75.516	75.5576	75.6025	75.6469	75.6939	75.7436	75.7958	75.8519	75.9102	75.9699	76.0317	76.0947	76.1567	76.2185	76.2831	76.3471	76.4102	76.4742	76.5401	76.6038	76.6637	76.7207	76.7737	76.8227	76.8699	76.9103	76.9434	76.9682	76.9836	76.9864	76.978	76.9579	76.9222	76.8708	76.8041	76.7213	76.6162	76.4888
	PG	71.2838	71.2885	71.2964	71.3085	71.3248	71.3429	71.3627	71.3875	71.416	71.4462	71.4805	71.5203	71.5632	71.6055	71.6502	71.6973	71.7468	71.7999	71.8551	71.9115	71.9696	72.0289	72.087	72.1447	72.205	72.2646	72.3232	72.3826	72.4439	72.503	72.5586	72.6112	72.6602	72.7055	72.7492	72.7866	72.8173	72.8403	72.8545	72.8569	72.849	72.8304	72.7972	72.7494	72.6874	72.6105	72.5126	72.3937
	PG	67.6327	67.6371	67.6447	67.6563	67.6718	67.689	67.7078	67.7314	67.7584	67.787	67.8196	67.8574	67.8981	67.9381	67.9803	68.0248	68.0714	68.1216	68.1737	68.2267	68.2814	68.3371	68.3914	68.4453	68.5016	68.5572	68.6117	68.667	68.7242	68.7793	68.8309	68.8798	68.9253	68.9672	69.008	69.0429	69.0714	69.0928	69.106	69.1082	69.1008	69.0835	69.0525	69.0079	68.9502	68.8786	68.7871	68.6759
	PG	64.3388	64.343	64.3503	64.3614	64.3763	64.3927	64.4106	64.4331	64.4589	64.4861	64.5171	64.5532	64.5921	64.63	64.6701	64.7124	64.7566	64.8042	64.8536	64.9038	64.9556	65.0082	65.0593	65.1099	65.1629	65.2149	65.2659	65.3177	65.3715	65.4231	65.4713	65.517	65.5594	65.5984	65.6366	65.6692	65.6958	65.7157	65.728	65.7299	65.7227	65.7065	65.6773	65.6354	65.5812	65.5142	65.4282	65.3236
	PG	-0.0394403	-0.0367351	-0.0331161	-0.0290125	-0.0237172	-0.0186555	-0.0147598	-0.0104022	-0.005794	-0.00248989	0.000607337	0.00458825	0.00688504	0.00604216	0.00390121	-0.000722481	-0.00685198	-0.0130773	-0.0199054	-0.0291691	-0.0409582	-0.0541047	-0.0699841	-0.0877176	-0.105339	-0.123644	-0.142211	-0.159089	-0.172841	-0.18604	-0.198657	-0.210142	-0.221423	-0.230703	-0.235659	-0.238485	-0.241319	-0.24346	-0.244193	-0.245148	-0.244877	-0.243081	-0.240716	-0.237093	-0.23124	-0.223382	-0.216287	-0.209054
	PG	1.11035	1.11025	1.10877	1.10663	1.10365	1.09779	1.0885	1.07971	1.07016	1.05781	1.04544	1.03467	1.02233	1.00523	0.986101	0.965179	0.942533	0.919859	0.895336	0.868475	0.839522	0.808199	0.771815	0.731334	0.690034	0.644503	0.594209	0.541745	0.48778	0.428256	0.362128	0.2903	0.212347	0.128996	0.0428539	-0.0502741	-0.150721	-0.258511	-0.374164	-0.500106	-0.633907	-0.774431	-0.925385	-1.08491	-1.25158	-1.42537	-1.61115	-1.80768
	PG	1.02278	1.02391	1.02372	1.02226	1.01997	1.01527	1.00662	0.997218	0.987041	0.975424	0.964321	0.954046	0.94197	0.926021	0.9084	0.888222	0.865823	0.844192	0.82182	0.79712	0.769707	0.740146	0.706262	0.667964	0.627838	0.583636	0.53583	0.48623	0.434655	0.377735	0.315283	0.247914	0.174589	0.0962079	0.0159574	-0.0704446	-0.164214	-0.26566	-0.37464	-0.493381	-0.619984	-0.752831	-0.894192	-1.04209	-1.19635	-1.35725	-1.52881	-1.70998
	PG	0.948518	0.949121	0.948937	0.94817	0.946502	0.941356	0.932608	0.923959	0.914706	0.903044	0.891667	0.882512	0.871641	0.856319	0.838577	0.819107	0.798292	0.777533	0.755791	0.731799	0.706221	0.67824	0.645053	0.608005	0.569794	0.527953	0.481533	0.433603	0.384873	0.331007	0.271522	0.20674	0.136998	0.0629437	-0.0130401	-0.0947285	-0.183485	-0.278712	-0.381719	-0.494133	-0.613365	-0.73802	-0.8708	-1.01044	-1.15469	-1.3046	-1.46488	-1.63484
	PG	0.604819	0.605868	0.605603	0.603782	0.601035	0.595383	0.585759	0.575053	0.563602	0.550892	0.538744	0.527947	0.515308	0.499445	0.48197	0.462411	0.441296	0.42119	0.401332	0.379468	0.355789	0.3306	0.301813	0.269942	0.237126	0.202161	0.165209	0.128683	0.0925807	0.0534401	0.0117252	-0.0324746	-0.0795087	-0.128586	-0.176734	-0.227607	-0.283219	-0.343023	-0.407602	-0.478395	-0.553528	-0.63131	-0.713174	-0.797786	-0.883996	-0.972842	-1.06787	-1.16833
	PG	0.569677	0.570772	0.570582	0.568865	0.566252	0.56079	0.551395	0.540934	0.529757	0.517378	0.505599	0.495183	0.482959	0.467568	0.450596	0.431554	0.410987	0.39149	0.372291	0.351105	0.328125	0.303699	0.275751	0.244753	0.212832	0.178841	0.142959	0.107555	0.0726143	0.0347369	-0.00558763	-0.0483123	-0.0938101	-0.141236	-0.187562	-0.236458	-0.289994	-0.347604	-0.409783	-0.477955	-0.550313	-0.625175	-0.703895	-0.785097	-0.867694	-0.952742	-1.04373	-1.13985
	PG	0.538359	0.539502	0.539417	0.537842	0.53542	0.530202	0.521111	0.510977	0.50018	0.488228	0.476929	0.467016	0.455346	0.440554	0.424226	0.405843	0.38598	0.367236	0.348842	0.328475	0.306348	0.282821	0.255841	0.225832	0.194928	0.162011	0.127284	0.0930654	0.0593506	0.0227686	-0.0161547	-0.0574228	-0.101412	-0.14725	-0.191847	-0.238904	-0.29052	-0.346127	-0.406136	-0.471969	-0.54186	-0.614149	-0.690109	-0.768342	-0.847795	-0.929555	-1.01704	-1.10943
	PG	0.507357	0.508518	0.508502	0.506996	0.504694	0.499607	0.490689	0.480751	0.470165	0.458468	0.44744	0.437824	0.426478	0.412035	0.396092	0.378101	0.358668	0.340384	0.322483	0.302632	0.281047	0.258106	0.231761	0.202414	0.172215	0.140046	0.106141	0.0727852	0.0399836	0.00438922	-0.0334605	-0.0735775	-0.11635	-0.160874	-0.204037	-0.24954	-0.2995	-0.353337	-0.41142	-0.475163	-0.542814	-0.612731	-0.68613	-0.761611	-0.838122	-0.916778	-1.00095	-1.08981
	PG	-0.0235854	-0.0212616	-0.0162184	-0.00946483	-0.00242345	0.00467573	0.0116885	0.019789	0.0280976	0.0357005	0.0423475	0.0498943	0.0566425	0.0602262	0.0608163	0.0596356	0.0578516	0.054378	0.0483587	0.0411181	0.0318436	0.0200088	0.00515321	-0.0110383	-0.02688	-0.0437373	-0.060545	-0.0772005	-0.0899759	-0.10155	-0.112221	-0.123149	-0.131546	-0.137499	-0.14018	-0.141752	-0.14118	-0.139906	-0.137846	-0.135732	-0.131981	-0.126993	-0.121976	-0.115624	-0.108303	-0.09822	-0.0894657	-0.0817129
	PG	-0.0221014	-0.0198038	-0.0148205	-0.00815343	-0.00122555	0.00573833	0.012594	0.0205264	0.0286581	0.0360838	0.0425496	0.0499148	0.056483	0.0598983	0.0603277	0.0589994	0.057077	0.053482	0.0473605	0.0400443	0.0307101	0.0188266	0.00392528	-0.0123084	-0.0281943	-0.0450862	-0.0619248	-0.0786167	-0.091452	-0.103103	-0.113876	-0.124923	-0.133463	-0.139579	-0.142454	-0.144231	-0.143876	-0.142829	-0.141018	-0.139166	-0.1357	-0.131006	-0.126283	-0.120217	-0.113187	-0.103394	-0.0949263	-0.0874557
	PG	-0.0211364	-0.0188601	-0.01392	-0.00731318	-0.000458119	0.00642214	0.0131829	0.0210099	0.029026	0.0363269	0.04266	0.0498875	0.0563201	0.0596109	0.0599295	0.0585052	0.0565001	0.0528349	0.0466556	0.0392932	0.0299206	0.0180026	0.00306962	-0.013195	-0.0291131	-0.0460337	-0.0628981	-0.0796177	-0.0924887	-0.104181	-0.115001	-0.126105	-0.134712	-0.140913	-0.14389	-0.145783	-0.145554	-0.144641	-0.14297	-0.141264	-0.137949	-0.13341	-0.128841	-0.122926	-0.116046	-0.106399	-0.0980682	-0.0907217
	PG	-0.0199162	-0.017673	-0.0127907	-0.00626958	0.000482168	0.00724345	0.0138719	0.02155	0.0294077	0.0365377	0.0426961	0.0497423	0.0559967	0.0591196	0.0592876	0.0577234	0.0555929	0.0518139	0.0455363	0.0380853	0.0286375	0.0166534	0.00166673	-0.0146493	-0.030616	-0.0475865	-0.064503	-0.0812839	-0.0942276	-0.106009	-0.116928	-0.128143	-0.136881	-0.143235	-0.146384	-0.148471	-0.148449	-0.147757	-0.146313	-0.144842	-0.141768	-0.137476	-0.133155	-0.127492	-0.120861	-0.111465	-0.10337	-0.0962451
	PG	-0.0185053	-0.0162957	-0.011481	-0.00505832	0.00156909	0.00818401	0.0146459	0.0221409	0.0298038	0.0367311	0.0426809	0.0495134	0.0555557	0.0584779	0.058459	0.0567207	0.0544278	0.0505021	0.0440972	0.0365382	0.0269979	0.0149319	-0.000130438	-0.0165203	-0.0325609	-0.0496006	-0.0665852	-0.0834419	-0.0964813	-0.108377	-0.119429	-0.130795	-0.139706	-0.146258	-0.149633	-0.151962	-0.152199	-0.151776	-0.150615	-0.149442	-0.146678	-0.142705	-0.138701	-0.133352	-0.127033	-0.117947	-0.110153	-0.103315
	PG	-0.0166722	-0.0145162	-0.00980595	-0.00353344	0.00291111	0.00931183	0.0155336	0.0227614	0.0301369	0.0367585	0.0423914	0.0488958	0.0546142	0.0572279	0.0569236	0.0549196	0.0523816	0.0482294	0.0416219	0.0338803	0.0241782	0.0119648	-0.00322934	-0.019746	-0.0359126	-0.0530791	-0.0701929	-0.0871944	-0.100404	-0.112493	-0.123761	-0.135367	-0.144548	-0.151408	-0.155128	-0.157834	-0.15847	-0.158467	-0.157741	-0.157014	-0.154709	-0.151205	-0.147668	-0.142787	-0.136935	-0.128311	-0.120956	-0.11453
	PG	-0.0153796	-0.0132781	-0.00866815	-0.0025396	0.00373552	0.00994203	0.0159469	0.0229315	0.0300444	0.0363789	0.0417136	0.0479087	0.053322	0.0556443	0.0550712	0.0528165	0.0500499	0.0456819	0.0388739	0.0309432	0.0210697	0.0086995	-0.00662637	-0.0232639	-0.0395495	-0.056841	-0.074088	-0.0912409	-0.104618	-0.116893	-0.128357	-0.140182	-0.149602	-0.156732	-0.160752	-0.163789	-0.164774	-0.165139	-0.164785	-0.164429	-0.162491	-0.159359	-0.156192	-0.151683	-0.146198	-0.137933	-0.1309	-0.124764
	PG	-0.0145087	-0.0117584	-0.00767903	-0.00212203	0.00461359	0.0107241	0.0158238	0.0227047	0.030251	0.0356821	0.0403523	0.046895	0.051893	0.0533921	0.0527496	0.0506503	0.0469958	0.0424605	0.0360659	0.0273158	0.017139	0.00512849	-0.0104159	-0.0278839	-0.043929	-0.0608271	-0.0791355	-0.0963451	-0.109394	-0.122138	-0.134241	-0.145786	-0.155404	-0.163472	-0.167413	-0.170426	-0.172528	-0.173119	-0.172721	-0.173028	-0.17203	-0.168644	-0.16573	-0.162491	-0.156911	-0.14876	-0.142405	-0.136853
	PG	-0.0141404	-0.0114401	-0.00743946	-0.00200167	0.00459747	0.0105552	0.0154845	0.0221707	0.0295031	0.0346943	0.0391103	0.0453866	0.0501173	0.0513645	0.0504937	0.0481803	0.0443374	0.0396218	0.0330603	0.0241506	0.0138228	0.00167166	-0.0139956	-0.0315816	-0.0477419	-0.064761	-0.0831937	-0.100538	-0.113729	-0.126622	-0.138877	-0.150582	-0.160376	-0.16864	-0.172802	-0.176057	-0.178417	-0.179276	-0.179141	-0.179708	-0.178958	-0.175818	-0.173142	-0.170138	-0.164782	-0.156843	-0.150662	-0.145249
	NG	-0.10412	-0.101071	-0.096823	-0.090365	-0.0822935	-0.0753042	-0.0675354	-0.0591052	-0.0499016	-0.0395445	-0.0276253	-0.0142596	5.82599e-05	0.0102348	0.0203751	0.0289407	0.0360438	0.0445756	0.0523702	0.0575334	0.0618009	0.0626225	0.0601734	0.0552533	0.0493246	0.0414029	0.0338711	0.0258361	0.020838	0.0147054	0.00627965	-0.00225817	-0.011072	-0.0203371	-0.0251437	-0.0312825	-0.0365196	-0.0420432	-0.0487673	-0.0568215	-0.0637055	-0.0702712	-0.0755293	-0.0794708	-0.0814075	-0.0796941	-0.0792302	-0.0793209
	NG	-0.625516	-0.626083	-0.629375	-0.634304	-0.642608	-0.655255	-0.672393	-0.691963	-0.714621	-0.738901	-0.764707	-0.791166	-0.820098	-0.854349	-0.892	-0.932736	-0.977027	-1.02145	-1.06831	-1.11792	-1.17064	-1.22684	-1.2882	-1.35338	-1.42141	-1.49288	-1.56705	-1.64277	-1.7191	-1.79838	-1.88232	-1.96854	-2.05771	-2.14865	-2.23882	-2.33169	-2.42695	-2.52493	-2.6269	-2.73225	-2.83933	-2.94652	-3.05457	-3.16142	-3.26736	-3.37048	-3.47602	-3.58229
	NG	-0.0652847	-0.0600394	-0.053177	-0.0424806	-0.0303768	-0.0177584	-0.00473306	0.00921259	0.0231527	0.038305	0.0515473	0.0667053	0.0799765	0.0890904	0.0954124	0.0991041	0.0996496	0.100595	0.0981059	0.0930929	0.0854499	0.0736258	0.0578598	0.0410542	0.0218794	0.00288055	-0.0157745	-0.0333868	-0.0460909	-0.0571769	-0.0687469	-0.0774399	-0.0854118	-0.0898386	-0.0893435	-0.0870415	-0.0829217	-0.0766123	-0.0716836	-0.0654189	-0.0579074	-0.049158	-0.0386515	-0.0267345	-0.0135715	0.00443562	0.0206109	0.0368363
	NG	0.185359	0.188943	0.191414	0.195231	0.197488	0.19839	0.197345	0.196381	0.194633	0.194851	0.194294	0.197467	0.199977	0.201344	0.201994	0.203068	0.203254	0.207576	0.212026	0.217424	0.222682	0.227446	0.230511	0.23428	0.236233	0.239192	0.242158	0.245843	0.252448	0.259369	0.263984	0.268886	0.271185	0.273809	0.27866	0.282639	0.283977	0.283871	0.279372	0.273892	0.266001	0.257394	0.248523	0.240948	0.233167	0.22861	0.221111	0.213888
	NG	-0.0396993	-0.0366636	-0.0292194	-0.0209891	-0.0104785	-0.00146983	0.00859943	0.0189509	0.031169	0.0412899	0.0525248	0.0637866	0.0742641	0.0794396	0.0826783	0.0818626	0.0806225	0.0769997	0.0727917	0.0650248	0.0564305	0.044305	0.0301684	0.0127516	-0.00257529	-0.0199349	-0.0362655	-0.0523313	-0.0627285	-0.0734058	-0.0825141	-0.0922002	-0.0985812	-0.1029	-0.101083	-0.0975448	-0.0906148	-0.0830278	-0.0725704	-0.0627617	-0.0488689	-0.0331887	-0.0145528	0.00547977	0.0307265	0.0588826	0.0886464	0.117901
	NG	-0.0616154	-0.0574915	-0.0501541	-0.0409136	-0.0300957	-0.0184421	-0.00611723	0.00629465	0.0191149	0.0322454	0.0447122	0.056794	0.0678262	0.075467	0.080541	0.0826339	0.0834106	0.0828293	0.0804844	0.0755646	0.0675144	0.0561122	0.0420494	0.0256472	0.00818927	-0.0110341	-0.0291258	-0.0472244	-0.0617396	-0.0758229	-0.0886811	-0.102078	-0.113683	-0.12351	-0.128951	-0.132954	-0.134759	-0.136544	-0.136903	-0.13644	-0.133809	-0.12975	-0.123578	-0.114596	-0.103344	-0.0882878	-0.072598	-0.0557816
	NG	-0.0541317	-0.0491769	-0.0430862	-0.032707	-0.0224246	-0.011493	-0.000922048	0.0121192	0.0241627	0.037253	0.048453	0.0625256	0.0739446	0.0820258	0.085798	0.0884529	0.0874777	0.0870819	0.083186	0.0774976	0.0686831	0.057811	0.0419638	0.0254045	0.00742991	-0.0100852	-0.0293172	-0.046573	-0.0598721	-0.0711433	-0.0838149	-0.0949127	-0.105742	-0.113172	-0.116674	-0.117696	-0.118256	-0.116546	-0.116176	-0.114317	-0.112484	-0.107829	-0.103386	-0.0967861	-0.0887373	-0.0759301	-0.0660222	-0.055408
	NG	-0.0284562	-0.0254635	-0.0204995	-0.0131325	-0.00464645	0.002933	0.0115742	0.0198212	0.0286631	0.0375048	0.0448841	0.0532436	0.0610716	0.0643654	0.0658669	0.0649958	0.062727	0.0600145	0.0547717	0.0470982	0.0387496	0.0258399	0.0104182	-0.00647349	-0.0246814	-0.0432567	-0.0607748	-0.078825	-0.0917186	-0.104236	-0.1165	-0.127673	-0.136997	-0.144611	-0.147402	-0.150304	-0.150302	-0.149155	-0.149021	-0.148424	-0.146147	-0.143812	-0.13939	-0.134872	-0.129412	-0.120817	-0.113726	-0.108263
	NG	-0.0982244	-0.0927865	-0.0839793	-0.07208	-0.0581988	-0.0437508	-0.0277494	-0.0121626	0.00459285	0.0222074	0.0390989	0.0561573	0.0722039	0.0832033	0.0914958	0.0957784	0.0973257	0.0981265	0.0963087	0.0909282	0.0832887	0.0701761	0.0545548	0.0368225	0.017073	-0.00323596	-0.0217418	-0.0403102	-0.053335	-0.0656191	-0.0766184	-0.0867044	-0.0947445	-0.100575	-0.099709	-0.0981218	-0.093712	-0.0888636	-0.0844546	-0.0791259	-0.072378	-0.0660315	-0.0572273	-0.0471448	-0.035703	-0.0207739	-0.00676709	0.00630022
	NG	-0.0254763	-0.0202744	-0.0151926	-0.00621082	0.00257515	0.0122418	0.0207002	0.0310889	0.0403408	0.0509114	0.0592591	0.0699309	0.0774182	0.0818295	0.0827188	0.0821871	0.0773413	0.0741097	0.067626	0.0595491	0.0482218	0.03506	0.0178796	0.000460093	-0.0194469	-0.0382646	-0.0579602	-0.0756613	-0.0901308	-0.10304	-0.116876	-0.128233	-0.140113	-0.148964	-0.153086	-0.154621	-0.156134	-0.155279	-0.155538	-0.153442	-0.15165	-0.147313	-0.142555	-0.134775	-0.126381	-0.112897	-0.102269	-0.0895526
	NG	-0.0632631	-0.0583484	-0.0503832	-0.039665	-0.0281072	-0.0147112	-0.00192588	0.0119403	0.0255553	0.0399551	0.0530962	0.0667191	0.0778616	0.0860727	0.090359	0.0919014	0.0911338	0.0896878	0.0854664	0.0795059	0.0693464	0.0565181	0.0402896	0.0225376	0.00309005	-0.0167166	-0.0356216	-0.0529062	-0.0667193	-0.0786398	-0.0895863	-0.0998667	-0.108774	-0.114454	-0.115848	-0.114484	-0.111834	-0.108584	-0.104981	-0.100181	-0.094616	-0.0875093	-0.079793	-0.0687784	-0.057199	-0.0419997	-0.0278223	-0.0129694
	NG	-0.109565	-0.104304	-0.0941038	-0.0810596	-0.0648623	-0.0494116	-0.0322159	-0.0141492	0.00531754	0.0231167	0.0413465	0.0601615	0.0776409	0.0892256	0.0980915	0.103012	0.106075	0.106896	0.106266	0.101016	0.0936152	0.0817962	0.0664825	0.0474402	0.0293659	0.0092884	-0.0103443	-0.0294651	-0.0422438	-0.0548293	-0.0662056	-0.0781369	-0.0875092	-0.0954568	-0.0972968	-0.0983277	-0.0973354	-0.096665	-0.0948851	-0.0945244	-0.0921278	-0.0888068	-0.0838171	-0.0784137	-0.0687421	-0.0564284	-0.0441838	-0.0329537
	NG	-0.0974403	-0.0915832	-0.0834924	-0.070801	-0.0574142	-0.0429047	-0.0279346	-0.011807	0.00405043	0.0213232	0.0368195	0.0541968	0.0692096	0.080052	0.0871112	0.091604	0.0922794	0.0935284	0.0910641	0.0861876	0.0780803	0.0656485	0.0493313	0.0320966	0.0119778	-0.00738177	-0.0261957	-0.0435923	-0.0562169	-0.0666443	-0.0769109	-0.0850686	-0.0925151	-0.0966239	-0.094956	-0.0915694	-0.0871314	-0.0814495	-0.07768	-0.0720233	-0.0665777	-0.0607105	-0.0538618	-0.0447216	-0.0352912	-0.0215757	-0.0102286	0.00125742
	NG	-0.0510516	-0.0350411	-0.0142557	0.00790122	0.0228138	0.0257442	0.0176078	0.0051214	-0.00698209	-0.012451	-0.0121126	-0.00207038	0.0082096	0.0128154	0.0119418	0.00642267	-0.00189678	-0.00304035	-0.000199812	0.00582547	0.0133169	0.0197353	0.0221145	0.0216305	0.0162856	0.00840987	-0.00217923	-0.0122593	-0.0169077	-0.0210512	-0.0252982	-0.0260904	-0.0244024	-0.0156887	0.00364638	0.0228072	0.0343058	0.0356986	0.0236638	0.00395637	-0.0195775	-0.0385495	-0.0475346	-0.0428674	-0.0261395	0.000769726	0.0210799	0.0333935
	NG	-0.124736	-0.121034	-0.11348	-0.103239	-0.0913107	-0.0794244	-0.0661729	-0.0516257	-0.0354648	-0.0194436	-0.00269262	0.0155872	0.0340823	0.0484526	0.0594766	0.0681631	0.0761629	0.0823922	0.0866297	0.0884995	0.0884556	0.083925	0.0759428	0.0652348	0.054177	0.0408161	0.026922	0.012261	0.0014213	-0.0095522	-0.0209497	-0.0348734	-0.0469504	-0.0575904	-0.0642007	-0.0704337	-0.0745469	-0.0790843	-0.083647	-0.0888802	-0.0925383	-0.0955567	-0.0976414	-0.0989458	-0.0979748	-0.0944842	-0.0916194	-0.090789
	NG	-0.0351557	-0.0312694	-0.0244988	-0.0157505	-0.00736288	-0.00019405	0.00529865	0.0115614	0.0172965	0.022691	0.0283414	0.0362002	0.0424786	0.0454511	0.0449054	0.0422152	0.0388584	0.0361361	0.0327446	0.0296153	0.0254243	0.020431	0.0133726	0.00647076	0.00159209	-0.00193082	-0.0031556	-0.000776441	0.00833957	0.0208062	0.0351389	0.0503535	0.0682027	0.0891414	0.113825	0.138807	0.162221	0.181718	0.195949	0.203887	0.206492	0.204155	0.195176	0.181546	0.162759	0.140048	0.108949	0.070854
	NG	-0.0925713	-0.0861973	-0.0769517	-0.0635299	-0.0491199	-0.0338733	-0.0199781	-0.0036359	0.0121563	0.0283971	0.0434543	0.061195	0.0760721	0.0883578	0.0972741	0.104281	0.107487	0.110525	0.110467	0.108124	0.101442	0.0926863	0.0785491	0.0621125	0.0439138	0.0247004	0.0034235	-0.0160478	-0.0329842	-0.0481147	-0.0627203	-0.0743258	-0.0850722	-0.0919002	-0.0949321	-0.0948984	-0.0953834	-0.0940284	-0.0927188	-0.0904291	-0.0871889	-0.0801518	-0.0718372	-0.0593202	-0.043729	-0.0231188	-0.00389672	0.0170575
	NG	-0.0304494	-0.0272071	-0.0217791	-0.0156922	-0.00929974	-0.00461271	-0.000443861	0.00376404	0.00892953	0.0145251	0.0215919	0.0307327	0.0402585	0.0469584	0.0530164	0.0572639	0.061704	0.0672091	0.0732991	0.0787194	0.0838849	0.0868108	0.0883243	0.0882711	0.0879745	0.0864305	0.0858675	0.0848146	0.0879206	0.0904417	0.0936838	0.0963379	0.100375	0.10591	0.116827	0.128436	0.141579	0.153997	0.166873	0.17958	0.194161	0.209766	0.22803	0.248975	0.272543	0.299012	0.324331	0.348166
	NG	-0.0787631	-0.075909	-0.0688506	-0.0604055	-0.0496396	-0.0397282	-0.0280499	-0.0163095	-0.00296103	0.00851719	0.0204853	0.0328982	0.0454469	0.0529098	0.0589746	0.0616696	0.0643409	0.0651208	0.0647229	0.0607705	0.0561695	0.0470606	0.0355864	0.0212215	0.0077757	-0.00750264	-0.0224029	-0.0378128	-0.0472479	-0.0564938	-0.0648906	-0.0736055	-0.0800557	-0.0848629	-0.0842169	-0.0832677	-0.0797737	-0.0759812	-0.0706244	-0.0660069	-0.0579178	-0.0491855	-0.0378954	-0.0261632	-0.0100625	0.00881448	0.0287834	0.0475767
	NG	-0.0274153	-0.0222937	-0.0170104	-0.00804613	0.00101242	0.0107413	0.0195398	0.0300174	0.0396227	0.0503104	0.0590201	0.0697971	0.077647	0.0821833	0.0834642	0.0830715	0.078624	0.0755545	0.069476	0.0615469	0.0506164	0.0375798	0.0207882	0.00351488	-0.0160075	-0.0346697	-0.0539221	-0.0714146	-0.0853882	-0.0980154	-0.111282	-0.122283	-0.133534	-0.14199	-0.145437	-0.146545	-0.147371	-0.146079	-0.145661	-0.143136	-0.140675	-0.135965	-0.130599	-0.122494	-0.113583	-0.0998879	-0.0888546	-0.0760685
	NG	-0.0648144	-0.0599073	-0.0517762	-0.0409874	-0.029264	-0.0157852	-0.0028279	0.0111261	0.024957	0.0395067	0.0529439	0.0667526	0.0781645	0.0865346	0.0909931	0.0925636	0.0919234	0.0904443	0.0863024	0.0803331	0.070213	0.0573446	0.0411534	0.0233057	0.00389762	-0.0159958	-0.0348745	-0.052193	-0.0659769	-0.0779626	-0.0888703	-0.0992737	-0.108171	-0.113913	-0.115274	-0.113912	-0.111155	-0.107922	-0.104213	-0.0994531	-0.0938334	-0.086735	-0.0789348	-0.0678757	-0.0560834	-0.0407479	-0.0262654	-0.0111609
	NG	-0.109495	-0.104156	-0.0940231	-0.0808869	-0.0647741	-0.0491971	-0.032088	-0.0139137	0.00548715	0.0233636	0.0415045	0.0604095	0.0777757	0.0894557	0.098229	0.103238	0.106232	0.107149	0.106439	0.1013	0.0938022	0.0820816	0.0666825	0.0477174	0.0295617	0.00957859	-0.0101469	-0.02915	-0.0419972	-0.0544542	-0.0658617	-0.0776507	-0.0870411	-0.0948228	-0.0966915	-0.0975475	-0.0965791	-0.0957553	-0.0939779	-0.0934597	-0.0910755	-0.0875615	-0.082586	-0.0769929	-0.0673033	-0.0548117	-0.0425456	-0.0311255
	NG	-0.0972079	-0.0915392	-0.0833533	-0.0707907	-0.0571604	-0.0427256	-0.0275009	-0.0113376	0.00477025	0.0218161	0.0373197	0.0544304	0.0694451	0.0800079	0.0871892	0.0916172	0.0925825	0.0938393	0.0916532	0.086702	0.0788079	0.06627	0.0500424	0.0325622	0.0125476	-0.00703573	-0.0258579	-0.0435119	-0.0559887	-0.0664982	-0.0765009	-0.0846174	-0.0916838	-0.0957299	-0.0937628	-0.0904551	-0.0858681	-0.0803258	-0.0763982	-0.0709137	-0.0653052	-0.0595031	-0.0524788	-0.0435242	-0.0339113	-0.0202604	-0.00866776	0.00282355
	NG	-0.0509259	-0.0348695	-0.0138142	0.00841717	0.0233998	0.0260251	0.01763	0.00470314	-0.00761435	-0.013223	-0.0126762	-0.00233581	0.00844662	0.0132967	0.0126455	0.0069705	-0.00150144	-0.00302631	-0.000476857	0.00518036	0.0125783	0.0188705	0.0214527	0.0211925	0.0162474	0.00862407	-0.00161137	-0.0116344	-0.0161458	-0.0204247	-0.0248462	-0.0260128	-0.024597	-0.0161329	0.00328419	0.0225211	0.0342971	0.0358035	0.0239327	0.0041885	-0.0192772	-0.0384522	-0.0474594	-0.0429195	-0.0261084	0.000860562	0.0214056	0.03378
	NG	-0.122762	-0.119013	-0.111523	-0.101329	-0.0894904	-0.0775794	-0.0645537	-0.0500292	-0.0339365	-0.0180335	-0.00140705	0.0169111	0.0352338	0.049593	0.0605145	0.0691627	0.0770507	0.0832629	0.0874096	0.089304	0.0891706	0.0847364	0.0767422	0.0660869	0.0550871	0.0418719	0.0279665	0.0134819	0.00268756	-0.00814682	-0.0194835	-0.0332535	-0.0452417	-0.0556886	-0.0621893	-0.068128	-0.0720777	-0.0762968	-0.0805388	-0.0853849	-0.0886961	-0.0911263	-0.0927488	-0.0933933	-0.09174	-0.0874495	-0.0837389	-0.0818925
	PNG	-0.84275	-0.840861	-0.83991	-0.838176	-0.838434	-0.840307	-0.843732	-0.848743	-0.855477	-0.86231	-0.872716	-0.883251	-0.896614	-0.914737	-0.936785	-0.961902	-0.990638	-1.01976	-1.05253	-1.08746	-1.1245	-1.16532	-1.20897	-1.25305	-1.29954	-1.3455	-1.39087	-1.43557	-1.47583	-1.51436	-1.55259	-1.58795	-1.62091	-1.64954	-1.67151	-1.68973	-1.7028	-1.71045	-1.71573	-1.71472	-1.70799	-1.69508	-1.6749	-1.64692	-1.61194	-1.56555	-1.51336	-1.45323
	PNG	-0.369582	-0.367665	-0.367566	-0.366731	-0.367499	-0.37049	-0.375845	-0.381913	-0.390199	-0.399752	-0.412502	-0.425357	-0.442257	-0.464467	-0.490837	-0.520763	-0.555615	-0.59139	-0.63111	-0.674755	-0.722221	-0.773431	-0.8292	-0.887162	-0.947573	-1.00873	-1.07108	-1.13275	-1.1912	-1.24919	-1.30704	-1.36288	-1.41757	-1.46867	-1.51279	-1.5529	-1.58958	-1.62135	-1.64955	-1.67167	-1.68835	-1.6974	-1.69907	-1.69157	-1.67459	-1.64488	-1.60793	-1.55944
	PNG	-0.173619	-0.171467	-0.170581	-0.168696	-0.168393	-0.169566	-0.172303	-0.176229	-0.182504	-0.189372	-0.200273	-0.211538	-0.226162	-0.245881	-0.269063	-0.296053	-0.327633	-0.360128	-0.397127	-0.437173	-0.480654	-0.528128	-0.579494	-0.632156	-0.688155	-0.744826	-0.801802	-0.860086	-0.915339	-0.970453	-1.02601	-1.0797	-1.13335	-1.18484	-1.23158	-1.27705	-1.32032	-1.36094	-1.40071	-1.43679	-1.47014	-1.50073	-1.527	-1.54773	-1.56485	-1.57318	-1.57877	-1.57752
	PNG	-0.123508	-0.121964	-0.119237	-0.116849	-0.114963	-0.11484	-0.116325	-0.119241	-0.123212	-0.12953	-0.137787	-0.147131	-0.159196	-0.176611	-0.198047	-0.224143	-0.253075	-0.28434	-0.318473	-0.356343	-0.397379	-0.442474	-0.49114	-0.542996	-0.595707	-0.650535	-0.705555	-0.760953	-0.81208	-0.863888	-0.915439	-0.967344	-1.01768	-1.06703	-1.11184	-1.1555	-1.19666	-1.23678	-1.27548	-1.31405	-1.34955	-1.38224	-1.41217	-1.43881	-1.46075	-1.4769	-1.49035	-1.50057
	PNG	-0.824937	-0.823093	-0.82199	-0.819571	-0.818626	-0.819795	-0.822401	-0.825837	-0.830615	-0.836114	-0.84471	-0.852644	-0.863647	-0.879793	-0.898794	-0.920659	-0.946365	-0.972071	-1.00118	-1.03294	-1.06599	-1.10212	-1.14158	-1.18201	-1.2238	-1.26473	-1.30558	-1.34565	-1.3806	-1.41459	-1.44828	-1.47827	-1.50599	-1.53004	-1.54699	-1.56058	-1.56935	-1.57226	-1.57267	-1.5679	-1.55755	-1.54071	-1.51701	-1.48638	-1.44851	-1.39976	-1.34641	-1.28528
	PNG	-2.33913	-2.33625	-2.33273	-2.32694	-2.32071	-2.31475	-2.30762	-2.29915	-2.28906	-2.27638	-2.26304	-2.24542	-2.22583	-2.20696	-2.18519	-2.16166	-2.13604	-2.10493	-2.07127	-2.03463	-1.99376	-1.95048	-1.90473	-1.85471	-1.80106	-1.74271	-1.67942	-1.61238	-1.53619	-1.45661	-1.37378	-1.28537	-1.19289	-1.09558	-0.989885	-0.880752	-0.766197	-0.64668	-0.524624	-0.398706	-0.267879	-0.132941	0.00696734	0.151267	0.299811	0.456569	0.614558	0.776988
	PNG	-1.50271	-1.5	-1.49719	-1.49463	-1.49119	-1.48921	-1.48833	-1.48787	-1.4871	-1.48734	-1.48811	-1.48824	-1.48989	-1.49522	-1.50207	-1.51131	-1.52219	-1.53281	-1.54293	-1.55506	-1.56777	-1.58104	-1.59489	-1.60939	-1.6218	-1.6335	-1.64303	-1.64988	-1.65054	-1.64939	-1.64518	-1.63804	-1.62708	-1.61218	-1.58895	-1.56087	-1.52815	-1.4912	-1.44897	-1.40293	-1.35126	-1.29351	-1.22959	-1.15975	-1.08173	-0.995746	-0.904675	-0.807607
	PNG	-1.70112	-1.69448	-1.68367	-1.66871	-1.65103	-1.63152	-1.61108	-1.58714	-1.5605	-1.53172	-1.50027	-1.46436	-1.42788	-1.39202	-1.35631	-1.32032	-1.28472	-1.24743	-1.20985	-1.17346	-1.13914	-1.10674	-1.07827	-1.0533	-1.03051	-1.01089	-0.994866	-0.980736	-0.967248	-0.957856	-0.952922	-0.952627	-0.956621	-0.964379	-0.973044	-0.985322	-1.00285	-1.02507	-1.05175	-1.08276	-1.11674	-1.15103	-1.18643	-1.22038	-1.25176	-1.27908	-1.30554	-1.32837
	PNG	-0.377692	-0.37538	-0.374336	-0.372485	-0.37106	-0.371133	-0.37257	-0.374721	-0.378097	-0.382161	-0.388613	-0.394936	-0.404007	-0.417286	-0.433033	-0.451687	-0.473855	-0.496037	-0.521023	-0.549388	-0.580452	-0.614969	-0.652766	-0.692479	-0.734409	-0.777107	-0.82049	-0.863948	-0.9043	-0.945025	-0.985947	-1.02593	-1.06598	-1.10462	-1.13803	-1.17028	-1.20141	-1.23074	-1.25939	-1.28558	-1.30995	-1.3317	-1.35051	-1.36598	-1.37803	-1.3842	-1.38962	-1.39118
	PNG	-2.04635	-2.04333	-2.04022	-2.03665	-2.03227	-2.0294	-2.02685	-2.02486	-2.02233	-2.02021	-2.01847	-2.01619	-2.0147	-2.01729	-2.02138	-2.02831	-2.03703	-2.04489	-2.0526	-2.06228	-2.07174	-2.08257	-2.09346	-2.10429	-2.11342	-2.12122	-2.12596	-2.12795	-2.12268	-2.11504	-2.10347	-2.08797	-2.06758	-2.04235	-2.00679	-1.96577	-1.91795	-1.86423	-1.80417	-1.73796	-1.6642	-1.58295	-1.49283	-1.39464	-1.28647	-1.16745	-1.04127	-0.906551
	PNG	-2.10877	-2.10808	-2.1071	-2.10659	-2.10659	-2.10858	-2.11179	-2.11451	-2.11716	-2.1211	-2.12458	-2.12612	-2.1275	-2.13099	-2.13446	-2.13839	-2.14109	-2.14186	-2.14089	-2.13957	-2.13748	-2.13445	-2.13134	-2.12773	-2.12067	-2.11256	-2.10197	-2.08852	-2.06842	-2.04629	-2.02103	-1.99368	-1.96224	-1.92681	-1.88388	-1.83653	-1.78412	-1.72747	-1.66502	-1.59858	-1.52526	-1.44486	-1.35814	-1.26394	-1.16096	-1.04813	-0.929143	-0.802397
	PNG	-0.916409	-0.9142	-0.912725	-0.910593	-0.909625	-0.910103	-0.912422	-0.915111	-0.919468	-0.924568	-0.932103	-0.939353	-0.949704	-0.964542	-0.982818	-1.00412	-1.02912	-1.05446	-1.08296	-1.11402	-1.1479	-1.18483	-1.22492	-1.26623	-1.30958	-1.35341	-1.39754	-1.4416	-1.48202	-1.52188	-1.56177	-1.60051	-1.63863	-1.67407	-1.70386	-1.73096	-1.75566	-1.77749	-1.79744	-1.8137	-1.82666	-1.83567	-1.84032	-1.83915	-1.83305	-1.81897	-1.8019	-1.77918
	PNG	-0.193389	-0.191949	-0.190745	-0.1891	-0.188449	-0.190657	-0.19386	-0.198526	-0.203776	-0.209905	-0.218467	-0.227029	-0.23777	-0.25441	-0.274503	-0.298391	-0.32526	-0.353501	-0.385102	-0.419586	-0.455209	-0.495364	-0.538632	-0.583787	-0.630898	-0.679101	-0.727515	-0.777438	-0.823832	-0.871327	-0.920344	-0.96945	-1.01798	-1.0656	-1.10911	-1.15281	-1.19407	-1.23422	-1.27564	-1.31661	-1.35589	-1.39433	-1.43011	-1.46457	-1.49693	-1.52483	-1.55302	-1.58099
	PNG	-0.0812918	-0.0792044	-0.075428	-0.071004	-0.0661643	-0.0615588	-0.0576447	-0.0541469	-0.0503742	-0.0462438	-0.0413456	-0.0367752	-0.0326726	-0.0324615	-0.0347718	-0.0398571	-0.0465262	-0.0541221	-0.0635645	-0.0756496	-0.0910157	-0.110223	-0.132804	-0.159201	-0.187612	-0.219108	-0.251301	-0.284433	-0.317177	-0.351579	-0.38831	-0.427589	-0.467837	-0.508525	-0.546683	-0.585656	-0.624424	-0.66492	-0.706103	-0.748657	-0.791216	-0.833589	-0.875502	-0.915569	-0.954048	-0.990169	-1.02653	-1.06329
	PNG	-1.00864	-1.00753	-1.00981	-1.01088	-1.01494	-1.02163	-1.03129	-1.04105	-1.05377	-1.06762	-1.08507	-1.1016	-1.12149	-1.14635	-1.17435	-1.20385	-1.23867	-1.27247	-1.30996	-1.35027	-1.39259	-1.43687	-1.48624	-1.53563	-1.58656	-1.63603	-1.68583	-1.73302	-1.77552	-1.81468	-1.85322	-1.88502	-1.91345	-1.93522	-1.94725	-1.95194	-1.94952	-1.93542	-1.91363	-1.88018	-1.83453	-1.77423	-1.70008	-1.60818	-1.49945	-1.36861	-1.22255	-1.05585
	PNG	-0.530679	-0.530356	-0.531058	-0.53303	-0.536815	-0.543676	-0.551764	-0.563558	-0.577298	-0.59287	-0.612327	-0.634066	-0.658307	-0.68895	-0.722443	-0.76114	-0.803465	-0.847847	-0.895824	-0.94771	-1.00181	-1.06091	-1.12222	-1.18528	-1.25018	-1.31591	-1.37977	-1.44492	-1.50447	-1.56325	-1.61948	-1.6728	-1.72263	-1.76873	-1.80624	-1.8407	-1.86837	-1.89077	-1.90754	-1.91724	-1.91818	-1.91222	-1.89515	-1.86771	-1.82921	-1.77599	-1.71169	-1.6342
	PNG	-0.301689	-0.298289	-0.296417	-0.292838	-0.290735	-0.289388	-0.290527	-0.292107	-0.296216	-0.300993	-0.30987	-0.318895	-0.332753	-0.351609	-0.37553	-0.403118	-0.436685	-0.471044	-0.510679	-0.554326	-0.602886	-0.655681	-0.713676	-0.773853	-0.838391	-0.903917	-0.971528	-1.0394	-1.10513	-1.17054	-1.23757	-1.3032	-1.36961	-1.43359	-1.49247	-1.54854	-1.60303	-1.65381	-1.7034	-1.74797	-1.78933	-1.82513	-1.85555	-1.87802	-1.89385	-1.89842	-1.8975	-1.88658
	PNG	-0.207572	-0.205175	-0.2031	-0.200339	-0.197528	-0.196595	-0.196293	-0.19725	-0.199434	-0.202915	-0.209261	-0.216525	-0.226452	-0.242178	-0.260407	-0.283462	-0.310754	-0.339928	-0.373105	-0.410853	-0.451877	-0.497769	-0.547449	-0.600041	-0.655577	-0.713485	-0.772148	-0.833523	-0.891966	-0.952175	-1.0128	-1.07301	-1.13336	-1.19331	-1.24837	-1.30359	-1.35693	-1.40907	-1.45986	-1.50855	-1.55425	-1.59803	-1.63746	-1.67283	-1.704	-1.72754	-1.74825	-1.76287
	PNG	-0.260953	-0.259335	-0.258178	-0.256869	-0.256536	-0.257957	-0.260155	-0.264777	-0.27104	-0.278251	-0.289146	-0.301538	-0.316411	-0.336936	-0.360405	-0.388506	-0.42045	-0.454179	-0.492017	-0.533621	-0.578068	-0.627355	-0.679504	-0.733508	-0.790415	-0.848774	-0.906711	-0.966883	-1.02337	-1.08027	-1.1369	-1.19236	-1.24688	-1.29987	-1.34762	-1.39502	-1.43934	-1.48181	-1.52303	-1.56114	-1.5957	-1.62841	-1.65633	-1.67995	-1.7	-1.71239	-1.72185	-1.72609
	PNG	-1.43855	-1.43621	-1.43477	-1.43235	-1.4303	-1.42908	-1.42937	-1.42941	-1.43051	-1.43263	-1.43727	-1.44063	-1.44668	-1.45682	-1.46869	-1.48262	-1.50032	-1.51744	-1.53683	-1.55836	-1.58134	-1.6055	-1.63145	-1.65725	-1.68307	-1.70743	-1.73121	-1.75342	-1.76972	-1.78405	-1.79618	-1.80343	-1.80782	-1.80785	-1.79958	-1.78666	-1.76939	-1.74575	-1.71687	-1.6815	-1.63962	-1.59026	-1.53366	-1.46874	-1.39554	-1.31074	-1.21996	-1.1193
	PNG	-1.88073	-1.87755	-1.87415	-1.87014	-1.86517	-1.86154	-1.85814	-1.85513	-1.85146	-1.8481	-1.845	-1.84124	-1.8382	-1.83911	-1.84148	-1.84655	-1.85339	-1.85934	-1.86509	-1.8728	-1.88037	-1.88923	-1.89828	-1.90736	-1.91476	-1.92096	-1.92431	-1.92498	-1.91864	-1.91013	-1.89794	-1.88209	-1.86165	-1.83668	-1.80183	-1.76187	-1.71559	-1.66387	-1.60629	-1.54315	-1.47309	-1.39606	-1.31091	-1.21841	-1.11664	-1.00481	-0.886694	-0.760879
	PNG	-1.87417	-1.87347	-1.8725	-1.87197	-1.87196	-1.87389	-1.87706	-1.87972	-1.88236	-1.88631	-1.88989	-1.89153	-1.89308	-1.89672	-1.90039	-1.90453	-1.90752	-1.90862	-1.90813	-1.90738	-1.90602	-1.90385	-1.9018	-1.8994	-1.89379	-1.88731	-1.87864	-1.86734	-1.8497	-1.83028	-1.8081	-1.78417	-1.75657	-1.72539	-1.68724	-1.64514	-1.59857	-1.54827	-1.4928	-1.43392	-1.36882	-1.29729	-1.22017	-1.13628	-1.0444	-0.943409	-0.837074	-0.723741
	PNG	-0.848001	-0.845618	-0.843737	-0.841079	-0.839328	-0.838865	-0.840039	-0.84143	-0.844258	-0.847703	-0.853346	-0.858582	-0.866712	-0.879183	-0.894882	-0.913495	-0.935605	-0.957961	-0.983272	-1.01106	-1.04152	-1.07493	-1.11135	-1.14896	-1.18846	-1.22844	-1.2686	-1.30868	-1.34506	-1.38093	-1.41675	-1.45149	-1.48562	-1.51717	-1.54311	-1.56648	-1.58755	-1.60594	-1.62255	-1.63573	-1.6458	-1.65219	-1.65447	-1.65128	-1.64347	-1.62809	-1.61011	-1.58695
	PNG	-0.185307	-0.183747	-0.182298	-0.180296	-0.17922	-0.180828	-0.183295	-0.187133	-0.191456	-0.196467	-0.203817	-0.211045	-0.22031	-0.235297	-0.253633	-0.275625	-0.300468	-0.326507	-0.355763	-0.38773	-0.420746	-0.458156	-0.498497	-0.54053	-0.584441	-0.629299	-0.674215	-0.720491	-0.763122	-0.80668	-0.851654	-0.89659	-0.940858	-0.984059	-1.02305	-1.0621	-1.09863	-1.13397	-1.17053	-1.20651	-1.24074	-1.2741	-1.30478	-1.3341	-1.36135	-1.38412	-1.40721	-1.43014
	PNG	-0.0801402	-0.0779949	-0.0740965	-0.0695053	-0.0644892	-0.0595572	-0.0553184	-0.0514244	-0.0472106	-0.0425408	-0.0370536	-0.03182	-0.0270252	-0.0259546	-0.0274022	-0.0315366	-0.0371569	-0.0436031	-0.0518262	-0.062543	-0.0765413	-0.0942238	-0.115146	-0.139781	-0.166392	-0.195913	-0.226001	-0.256882	-0.287359	-0.319284	-0.35337	-0.389904	-0.427331	-0.465002	-0.500029	-0.535635	-0.570981	-0.60796	-0.645437	-0.684051	-0.72262	-0.760886	-0.798575	-0.834168	-0.868116	-0.899647	-0.931265	-0.963126
	EG	-0.215815	-0.206455	-0.193128	-0.175911	-0.155552	-0.134696	-0.111489	-0.0882347	-0.0653759	-0.0444839	-0.0255332	-0.00697151	0.00891089	0.0175561	0.02392	0.0255806	0.02354	0.0196631	0.0131798	0.00223235	-0.0114547	-0.0304236	-0.053302	-0.0795438	-0.107662	-0.138233	-0.16901	-0.202286	-0.231618	-0.263072	-0.294966	-0.327456	-0.360512	-0.394987	-0.426183	-0.460317	-0.495236	-0.53268	-0.572356	-0.615145	-0.65973	-0.708151	-0.758427	-0.812269	-0.868938	-0.926877	-0.991325	-1.06055
	EG	-0.242051	-0.229911	-0.216095	-0.197108	-0.178785	-0.15801	-0.137365	-0.112424	-0.0891718	-0.0646796	-0.0440657	-0.0207099	-0.00311775	0.0105586	0.0190018	0.0263637	0.0275838	0.0297755	0.027312	0.0228597	0.0130545	0.00116804	-0.0171786	-0.0366027	-0.060564	-0.0846786	-0.112643	-0.139447	-0.165227	-0.190145	-0.218978	-0.246883	-0.278403	-0.308611	-0.3379	-0.366287	-0.398445	-0.430374	-0.467192	-0.504397	-0.546315	-0.58825	-0.63454	-0.681332	-0.731906	-0.781074	-0.838337	-0.897808
	EG	-0.935356	-0.931189	-0.940683	-0.949613	-0.974495	-1.00154	-1.04355	-1.08616	-1.14519	-1.20706	-1.28782	-1.37087	-1.47438	-1.58675	-1.71949	-1.85866	-2.01955	-2.18477	-2.37096	-2.56459	-2.77933	-3.00247	-3.24799	-3.50033	-3.77409	-4.05374	-4.35313	-4.65743	-4.9768	-5.30067	-5.64329	-5.9887	-6.35119	-6.71468	-7.08863	-7.46223	-7.84837	-8.23141	-8.62563	-9.01347	-9.4079	-9.79235	-10.1784	-10.5494	-10.9172	-11.2626	-11.6022	-11.9162
	EG	-2.1693	-2.17042	-2.18144	-2.20037	-2.22958	-2.26815	-2.31716	-2.37345	-2.43995	-2.51605	-2.60458	-2.70154	-2.81197	-2.9366	-3.07435	-3.22454	-3.38929	-3.56445	-3.75358	-3.95629	-4.174	-4.40465	-4.65076	-4.909	-5.17956	-5.46018	-5.75035	-6.04693	-6.3463	-6.64941	-6.95523	-7.25929	-7.56138	-7.85625	-8.13911	-8.40928	-8.66618	-8.90577	-9.12709	-9.32679	-9.50433	-9.65616	-9.78321	-9.88295	-9.95728	-10.0031	-10.0292	-10.0326
	EG	-1.87294	-1.87965	-1.88693	-1.91247	-1.94124	-1.99044	-2.04166	-2.11114	-2.18396	-2.27757	-2.37589	-2.49359	-2.61803	-2.76767	-2.92381	-3.10268	-3.28775	-3.49314	-3.70319	-3.93532	-4.17166	-4.42916	-4.69166	-4.97414	-5.25811	-5.56024	-5.86336	-6.18226	-6.49566	-6.82344	-7.14911	-7.48767	-7.82098	-8.16372	-8.49532	-8.83434	-9.16298	-9.49659	-9.81786	-10.1416	-10.4488	-10.7533	-11.037	-11.3144	-11.565	-11.8019	-12.0108	-12.204
	EG	-14.5111	-14.502	-14.4995	-14.4914	-14.4937	-14.4933	-14.5014	-14.504	-14.5124	-14.5117	-14.5171	-14.5114	-14.5079	-14.4957	-14.4854	-14.4623	-14.4378	-14.3954	-14.3495	-14.2852	-14.2138	-14.1233	-14.0242	-13.9012	-13.767	-13.6054	-13.4272	-13.2191	-12.9883	-12.7246	-12.4408	-12.1218	-11.7795	-11.3997	-10.9919	-10.5467	-10.0751	-9.56493	-9.03168	-8.45955	-7.86166	-7.22552	-6.56327	-5.86277	-5.13872	-4.37593	-3.59406	-2.78006
	EG	-0.322657	-0.321739	-0.329685	-0.336618	-0.352778	-0.370418	-0.398222	-0.427237	-0.46642	-0.506891	-0.559259	-0.613189	-0.679985	-0.753315	-0.840093	-0.932583	-1.03963	-1.1497	-1.27432	-1.40529	-1.5508	-1.70357	-1.87166	-2.04543	-2.23432	-2.42823	-2.63521	-2.84713	-3.06893	-3.29596	-3.53689	-3.78234	-4.04153	-4.30442	-4.57594	-4.85162	-5.13951	-5.43126	-5.73636	-6.04425	-6.36366	-6.68554	-7.01699	-7.34844	-7.68878	-8.02555	-8.37193	-8.71562
	EG	-0.313339	-0.313223	-0.305037	-0.301141	-0.290717	-0.288079	-0.279173	-0.276567	-0.268298	-0.26791	-0.263202	-0.265299	-0.264037	-0.275464	-0.285574	-0.306499	-0.325601	-0.354715	-0.382727	-0.423222	-0.462438	-0.514946	-0.568486	-0.634655	-0.699274	-0.776443	-0.85334	-0.942063	-1.02605	-1.1227	-1.22042	-1.33248	-1.44488	-1.57051	-1.6941	-1.83264	-1.97305	-2.12945	-2.2904	-2.46886	-2.65148	-2.85113	-3.05597	-3.27912	-3.50637	-3.74998	-4.00209	-4.27461
	EG	-0.448372	-0.445715	-0.431791	-0.421484	-0.40111	-0.387387	-0.364178	-0.348757	-0.325273	-0.309221	-0.287758	-0.274062	-0.25515	-0.249731	-0.239216	-0.241059	-0.239614	-0.246996	-0.25111	-0.267939	-0.281131	-0.307146	-0.329821	-0.362171	-0.390148	-0.425855	-0.453548	-0.48814	-0.509607	-0.536662	-0.555831	-0.579101	-0.594773	-0.61488	-0.621024	-0.633134	-0.636889	-0.647106	-0.651855	-0.664795	-0.672318	-0.69137	-0.706225	-0.733108	-0.758985	-0.798373	-0.844348	-0.911423
	EG	-0.215973	-0.203903	-0.190681	-0.172372	-0.154841	-0.134809	-0.115454	-0.0921853	-0.0704082	-0.0470722	-0.0280594	-0.00697345	0.00847264	0.0197158	0.0255248	0.0296675	0.027291	0.0259159	0.0191383	0.0100273	-0.00474624	-0.0223105	-0.0466462	-0.0725149	-0.10403	-0.13612	-0.172369	-0.208262	-0.244247	-0.280456	-0.32115	-0.361335	-0.40588	-0.449789	-0.492981	-0.535968	-0.583079	-0.630332	-0.682972	-0.735817	-0.793528	-0.851634	-0.91389	-0.976246	-1.0429	-1.10791	-1.18102	-1.25566
	EG	-0.198788	-0.188612	-0.175031	-0.156924	-0.138602	-0.119768	-0.100769	-0.0787247	-0.0564871	-0.0336029	-0.0132882	0.00729553	0.0237492	0.0354433	0.0429303	0.046889	0.0464777	0.0457901	0.0416577	0.034727	0.0239609	0.0109612	-0.00703124	-0.0271398	-0.0495032	-0.0729518	-0.0977557	-0.122076	-0.143455	-0.165041	-0.188046	-0.210206	-0.232458	-0.252979	-0.270552	-0.286779	-0.302676	-0.317868	-0.334791	-0.352453	-0.370985	-0.388465	-0.407348	-0.425944	-0.445749	-0.463316	-0.486649	-0.512022
	EG	-2.53749	-2.53254	-2.52548	-2.52157	-2.51815	-2.51929	-2.51987	-2.52281	-2.52599	-2.5342	-2.54352	-2.55599	-2.57153	-2.59509	-2.62123	-2.65307	-2.68649	-2.72338	-2.76054	-2.80246	-2.84445	-2.89018	-2.93661	-2.98613	-3.03262	-3.08053	-3.12568	-3.16992	-3.20548	-3.23944	-3.26843	-3.29538	-3.31508	-3.33011	-3.3337	-3.3317	-3.3202	-3.30249	-3.27467	-3.2403	-3.19391	-3.13783	-3.06879	-2.98938	-2.8937	-2.78418	-2.66064	-2.52488
	EG	-3.56583	-3.55833	-3.55216	-3.5454	-3.54402	-3.54495	-3.54894	-3.55287	-3.55907	-3.56318	-3.56942	-3.57195	-3.57574	-3.58053	-3.58677	-3.5912	-3.59682	-3.59798	-3.59956	-3.59846	-3.59722	-3.59511	-3.59362	-3.58882	-3.58472	-3.57645	-3.5659	-3.55071	-3.52944	-3.50256	-3.4734	-3.43797	-3.39906	-3.3523	-3.29669	-3.23329	-3.16364	-3.08502	-3.00129	-2.90619	-2.8024	-2.6865	-2.55863	-2.41514	-2.25932	-2.08517	-1.89997	-1.69892
	EG	-0.385607	-0.384034	-0.385511	-0.387033	-0.390989	-0.397628	-0.407909	-0.419872	-0.435613	-0.453401	-0.476395	-0.50062	-0.530502	-0.566248	-0.60719	-0.652463	-0.704003	-0.757164	-0.815672	-0.878999	-0.947704	-1.02068	-1.09941	-1.18113	-1.26694	-1.35445	-1.4445	-1.53497	-1.62389	-1.71337	-1.80482	-1.89529	-1.98752	-2.0782	-2.16532	-2.25083	-2.33657	-2.4203	-2.50419	-2.58549	-2.66563	-2.7425	-2.81686	-2.88712	-2.95407	-3.01395	-3.07298	-3.12634
	EG	-0.0260233	-0.0236798	-0.0180431	-0.011945	-0.00476419	0.000387845	0.0061398	0.0112222	0.0173905	0.0212026	0.0248333	0.027396	0.029105	0.0245808	0.0162764	0.0037231	-0.00999414	-0.0276425	-0.0478897	-0.072399	-0.0987899	-0.130881	-0.166291	-0.205915	-0.245934	-0.289983	-0.334959	-0.382467	-0.426644	-0.473019	-0.520594	-0.5729	-0.624364	-0.677173	-0.727577	-0.780434	-0.832716	-0.888503	-0.946096	-1.00769	-1.06979	-1.13481	-1.20117	-1.27034	-1.33947	-1.40978	-1.48274	-1.56101
	EG	-0.380081	-0.379123	-0.37629	-0.375667	-0.373664	-0.377338	-0.380173	-0.387367	-0.394388	-0.406716	-0.42042	-0.438414	-0.458652	-0.489452	-0.522816	-0.565029	-0.610827	-0.662975	-0.718358	-0.782846	-0.850203	-0.926991	-1.00756	-1.09537	-1.18532	-1.28132	-1.37758	-1.47883	-1.57528	-1.67555	-1.77564	-1.87811	-1.97913	-2.08097	-2.17497	-2.26936	-2.35841	-2.4463	-2.5284	-2.60768	-2.67766	-2.74294	-2.79563	-2.84046	-2.87018	-2.88676	-2.88823	-2.87663
	EG	-0.15175	-0.147659	-0.143994	-0.137087	-0.132155	-0.126727	-0.124727	-0.120301	-0.118726	-0.117179	-0.119555	-0.120341	-0.127284	-0.138356	-0.156246	-0.176973	-0.204264	-0.232887	-0.267864	-0.306257	-0.351894	-0.400528	-0.457545	-0.517759	-0.582858	-0.650227	-0.723449	-0.796743	-0.87166	-0.9476	-1.0293	-1.11214	-1.19969	-1.28628	-1.37409	-1.46086	-1.55188	-1.64277	-1.73758	-1.8327	-1.93007	-2.02477	-2.12131	-2.2142	-2.30569	-2.39043	-2.47576	-2.55519
	EG	-0.220248	-0.211261	-0.19932	-0.182794	-0.164885	-0.145911	-0.125432	-0.105312	-0.0863574	-0.0674265	-0.0523398	-0.0381682	-0.0272659	-0.0229871	-0.0235613	-0.0297088	-0.0408792	-0.0538926	-0.0723208	-0.0953769	-0.122703	-0.156295	-0.195683	-0.238696	-0.286713	-0.33776	-0.391212	-0.448703	-0.504862	-0.56419	-0.626806	-0.690607	-0.757439	-0.826202	-0.893814	-0.965039	-1.03809	-1.1131	-1.19235	-1.27373	-1.35736	-1.44405	-1.53217	-1.62164	-1.71329	-1.80223	-1.89497	-1.98787
	EG	-0.22414	-0.21418	-0.197221	-0.179499	-0.157854	-0.138517	-0.114318	-0.0909687	-0.0649696	-0.0428502	-0.0203264	-0.000626243	0.0175279	0.026125	0.0334656	0.0340528	0.032641	0.0267733	0.0200434	0.00588958	-0.00910667	-0.0317561	-0.0566731	-0.0879143	-0.119297	-0.155912	-0.192065	-0.232471	-0.267079	-0.305838	-0.344307	-0.387208	-0.429065	-0.47472	-0.515173	-0.560342	-0.604614	-0.653807	-0.703933	-0.759753	-0.815763	-0.877105	-0.938491	-1.00572	-1.07235	-1.14237	-1.21578	-1.29628
	EG	-0.21177	-0.199729	-0.186186	-0.16766	-0.1497	-0.129383	-0.109427	-0.0856972	-0.0632396	-0.0393669	-0.019533	0.00221872	0.018608	0.0306125	0.0374747	0.0425638	0.0414461	0.0412316	0.0359267	0.0282739	0.0153314	-0.000473702	-0.0226259	-0.0462696	-0.0751269	-0.10449	-0.137484	-0.170037	-0.202091	-0.234201	-0.270213	-0.305524	-0.344559	-0.382699	-0.419448	-0.455752	-0.495461	-0.535028	-0.579313	-0.623512	-0.671847	-0.720339	-0.772285	-0.824055	-0.879511	-0.933089	-0.994171	-1.05669
	EG	-0.194547	-0.184073	-0.169899	-0.151094	-0.131901	-0.112205	-0.0921578	-0.0691616	-0.0459354	-0.0221856	-0.00106756	0.0201398	0.0372096	0.049272	0.0570962	0.0612037	0.0609585	0.0603706	0.0563545	0.0493929	0.03868	0.0256209	0.00769228	-0.0123231	-0.0344141	-0.0574556	-0.0814696	-0.104763	-0.124582	-0.144252	-0.164805	-0.184055	-0.202768	-0.219201	-0.231876	-0.242582	-0.25209	-0.260164	-0.269058	-0.277802	-0.286328	-0.292852	-0.299543	-0.30485	-0.310035	-0.311714	-0.317797	-0.324672
	EG	-2.23765	-2.23244	-2.22511	-2.22059	-2.21656	-2.21678	-2.21645	-2.21818	-2.2202	-2.22698	-2.23494	-2.24583	-2.25988	-2.28174	-2.30633	-2.33645	-2.36832	-2.40354	-2.43928	-2.4797	-2.52048	-2.56499	-2.61056	-2.65927	-2.70536	-2.75299	-2.79836	-2.84299	-2.8795	-2.91469	-2.94554	-2.97472	-2.99739	-3.01584	-3.02369	-3.02652	-3.02078	-3.00951	-2.98916	-2.96306	-2.92609	-2.88033	-2.82289	-2.75612	-2.67447	-2.58016	-2.47334	-2.35561
	EG	-3.17915	-3.17181	-3.1656	-3.15908	-3.15778	-3.15908	-3.16327	-3.1677	-3.17427	-3.17907	-3.18587	-3.18931	-3.19394	-3.19993	-3.20733	-3.21333	-3.2205	-3.22367	-3.2273	-3.22873	-3.2301	-3.23116	-3.23295	-3.23202	-3.23196	-3.22839	-3.22277	-3.21321	-3.19786	-3.17765	-3.15552	-3.12798	-3.09736	-3.05981	-3.01391	-2.96122	-2.90288	-2.83665	-2.76601	-2.68521	-2.59651	-2.49702	-2.38647	-2.26173	-2.12571	-1.9729	-1.81022	-1.63337
	EG	-0.280113	-0.278218	-0.278752	-0.279071	-0.281227	-0.285834	-0.293485	-0.302608	-0.314957	-0.3292	-0.348113	-0.368094	-0.39321	-0.424046	-0.459574	-0.499299	-0.544816	-0.591883	-0.643872	-0.700647	-0.762394	-0.82843	-0.899858	-0.974292	-1.05252	-1.13251	-1.21478	-1.29758	-1.37859	-1.46033	-1.54383	-1.62663	-1.71105	-1.79429	-1.87394	-1.95245	-2.03127	-2.10862	-2.18633	-2.26204	-2.3369	-2.40923	-2.47949	-2.54651	-2.61081	-2.66903	-2.72713	-2.78073
	EG	-0.0347473	-0.0320009	-0.0258243	-0.0187581	-0.0104307	-0.00369812	0.00369687	0.010906	0.0193377	0.0257639	0.0321524	0.0379254	0.0429029	0.0420665	0.0375698	0.029229	0.019847	0.00697482	-0.00835888	-0.0275196	-0.0484259	-0.07454	-0.103829	-0.136864	-0.17005	-0.206752	-0.244184	-0.28356	-0.319341	-0.356768	-0.395137	-0.43768	-0.479127	-0.521373	-0.560971	-0.602474	-0.643233	-0.687008	-0.732413	-0.781435	-0.830856	-0.882801	-0.93611	-0.991937	-1.04778	-1.10462	-1.16431	-1.22927
data loss=15	PG	90.4126	90.4179	90.4271	90.4412	90.4601	90.4815	90.5054	90.535	90.5691	90.6059	90.6477	90.696	90.7484	90.8012	90.8576	90.9174	90.9807	91.0489	0	91.194	91.2706	91.3495	91.4281	91.5072	91.5897	91.6721	91.7539	0	91.9215	92.0036	92.0815	92.1555	92.2245	92.288	92.348	92.3992	92.4407	92.4713	92.4894	92.4916	92.4788	92.4506	92.4025	92.3344	0	92.1377	92.0018	91.8389
	PG	96.7	0	96.7	96.8	96.8	96.8	0	96.8	96.9	96.9	97	97	0	97.1	97.2	97.3	97.3	97.4	97.5	97.6	97.6	97.7	97.8	97.9	98	98.1	98.2	98.3	98.4	98.4	98.5	98.6	98.7	98.8	98.8	98.9	98.9	0	99	99	99	98.9	98.9	98.8	98.7	98.6	98.4	98.2
	PG	84.7862	84.7914	84.8003	84.8138	84.832	84.8524	84.8752	84.9034	84.9358	84.9707	85.0103	85.056	85.1056	85.1552	85.2079	85.2638	85.3226	85.386	85.4522	85.5204	85.5911	85.6636	85.7356	85.8078	85.8831	85.9582	86.0326	86.108	86.1853	86.2602	86.3311	86.3985	86.4614	86.5194	86.5747	86.6219	86.6605	86.6893	86.7068	86.7098	86.6993	0	86.6322	86.5713	86.4922	86.3941	86.2707	0
	PG	79.7832	79.7881	79.7967	79.8098	79.8273	79.8469	79.8687	79.8957	79.9267	79.9599	79.9976	80.0412	80.0883	80.1352	80.185	80.2376	80.293	80.3525	80.4145	80.4782	80.5442	80.6117	80.6783	80.745	80.8146	80.8838	80.9522	81.0215	81.0928	81.1616	81.2267	81.2886	81.3462	81.3995	81.4505	81.4941	81.5298	81.5566	81.573	81.576	81.5667	0	81.5057	81.4499	81.3774	0	81.1738	81.0365
	PG	0	75.3158	75.3241	75.3366	75.3534	75.3723	75.393	75.4188	75.4485	75.4801	75.516	75.5576	75.6025	75.6469	75.6939	75.7436	75.7958	75.8519	75.9102	75.9699	76.0317	76.0947	76.1567	76.2185	0	76.3471	76.4102	76.4742	76.5401	76.6038	0	76.7207	0	76.8227	76.8699	76.9103	76.9434	76.9682	76.9836	76.9864	76.978	76.9579	76.9222	76.8708	76.8041	76.7213	76.6162	76.4888
	PG	71.2838	71.2885	71.2964	71.3085	71.3248	71.3429	0	71.3875	71.416	71.4462	71.4805	71.5203	71.5632	71.6055	71.6502	71.6973	71.7468	71.7999	71.8551	71.9115	71.9696	72.0289	72.087	72.1447	72.205	72.2646	72.3232	72.3826	72.4439	72.503	72.5586	72.6112	72.6602	72.7055	72.7492	72.7866	72.8173	72.8403	72.8545	72.8569	72.849	72.8304	72.7972	72.7494	0	72.6105	72.5126	72.3937
	PG	67.6327	0	67.6447	67.6563	0	0	67.7078	67.7314	67.7584	67.787	67.8196	67.8574	67.8981	0	67.9803	68.0248	68.0714	68.1216	68.1737	68.2267	68.2814	0	68.3914	0	68.5016	68.5572	68.6117	68.667	68.7242	0	68.8309	68.8798	0	68.9672	69.008	69.0429	69.0714	69.0928	69.106	69.1082	69.1008	69.0835	69.0525	69.0079	68.9502	68.8786	68.7871	68.6759
	PG	64.3388	64.343	64.3503	64.3614	64.3763	64.3927	64.4106	64.4331	64.4589	64.4861	64.5171	64.5532	64.5921	64.63	64.6701	64.7124	64.7566	64.8042	64.8536	64.9038	64.9556	65.0082	65.0593	65.1099	65.1629	65.2149	65.2659	65.3177	65.3715	65.4231	65.4713	65.517	65.5594	65.5984	65.6366	65.6692	65.6958	65.7157	0	65.7299	0	65.7065	65.6773	0	65.5812	65.5142	0	0
	PG	-0.0394403	-0.0367351	-0.0331161	-0.0290125	-0.0237172	-0.0186555	-0.0147598	-0.0104022	-0.005794	-0.00248989	0.000607337	0.00458825	0.00688504	0.00604216	0.00390121	-0.000722481	-0.00685198	-0.0130773	-0.0199054	-0.0291691	-0.0409582	-0.0541047	-0.0699841	-0.0877176	-0.105339	-0.123644	-0.142211	-0.159089	-0.172841	-0.18604	-0.198657	-0.210142	-0.221423	-0.230703	-0.235659	-0.238485	-0.241319	-0.24346	-0.244193	-0.245148	-0.244877	-0.243081	-0.240716	-0.237093	-0.23124	-0.223382	-0.216287	-0.209054
	PG	0	1.11025	1.10877	1.10663	1.10365	1.09779	1.0885	1.07971	1.07016	1.05781	1.04544	1.03467	1.02233	1.00523	0.986101	0.965179	0.942533	0.919859	0.895336	0.868475	0.839522	0.808199	0.771815	0.731334	0	0	0.594209	0.541745	0.48778	0.428256	0.362128	0.2903	0.212347	0.128996	0.0428539	-0.0502741	0	-0.258511	-0.374164	-0.500106	0	-0.774431	-0.925385	-1.08491	0	-1.42537	-1.61115	-1.80768
	PG	1.02278	1.02391	1.02372	1.02226	1.01997	1.01527	1.00662	0.997218	0.987041	0.975424	0	0	0	0.926021	0.9084	0.888222	0.865823	0.844192	0.82182	0.79712	0.769707	0.740146	0.706262	0.667964	0.627838	0.583636	0.53583	0.48623	0.434655	0.377735	0.315283	0.247914	0.174589	0.0962079	0.0159574	-0.0704446	-0.164214	-0.26566	-0.37464	-0.493381	-0.619984	-0.752831	-0.894192	-1.04209	-1.19635	-1.35725	-1.52881	-1.70998
	PG	0.948518	0.949121	0.948937	0.94817	0.946502	0.941356	0.932608	0.923959	0.914706	0.903044	0.891667	0.882512	0.871641	0.856319	0.838577	0.819107	0.798292	0.777533	0.755791	0.731799	0.706221	0.67824	0.645053	0.608005	0.569794	0	0.481533	0.433603	0.384873	0.331007	0	0.20674	0.136998	0.0629437	-0.0130401	-0.0947285	-0.183485	-0.278712	-0.381719	-0.494133	-0.613365	-0.73802	-0.8708	-1.01044	-1.15469	-1.3046	-1.46488	-1.63484
	PG	0.604819	0.605868	0.605603	0.603782	0.601035	0.595383	0.585759	0.575053	0.563602	0.550892	0.538744	0.527947	0.515308	0.499445	0.48197	0.462411	0.441296	0.42119	0.401332	0.379468	0.355789	0.3306	0.301813	0.269942	0.237126	0.202161	0.165209	0.128683	0.0925807	0.0534401	0.0117252	-0.0324746	-0.0795087	-0.128586	-0.176734	-0.227607	-0.283219	-0.343023	-0.407602	-0.478395	-0.553528	-0.63131	-0.713174	-0.797786	-0.883996	-0.972842	-1.06787	-1.16833
	PG	0.569677	0.570772	0.570582	0	0.566252	0.56079	0.551395	0.540934	0.529757	0.517378	0.505599	0.495183	0.482959	0.467568	0.450596	0.431554	0.410987	0.39149	0.372291	0.351105	0.328125	0.303699	0.275751	0.244753	0.212832	0.178841	0.142959	0.107555	0.0726143	0.0347369	-0.00558763	-0.0483123	-0.0938101	-0.141236	-0.187562	-0.236458	-0.289994	-0.347604	-0.409783	-0.477955	-0.550313	-0.625175	-0.703895	0	-0.867694	-0.952742	-1.04373	-1.13985
	PG	0.538359	0.539502	0.539417	0.537842	0.53542	0.530202	0.521111	0.510977	0.50018	0.488228	0.476929	0.467016	0.455346	0	0.424226	0.405843	0.38598	0.367236	0.348842	0	0.306348	0.282821	0.255841	0.225832	0.194928	0.162011	0.127284	0.0930654	0.0593506	0.0227686	-0.0161547	-0.0574228	-0.101412	-0.14725	-0.191847	-0.238904	-0.29052	-0.346127	-0.406136	-0.471969	-0.54186	-0.614149	-0.690109	-0.768342	-0.847795	-0.929555	-1.01704	-1.10943
	PG	0.507357	0.508518	0.508502	0.506996	0.504694	0.499607	0.490689	0.480751	0.470165	0.458468	0.44744	0.437824	0.426478	0.412035	0.396092	0.378101	0.358668	0.340384	0	0.302632	0.281047	0.258106	0.231761	0.202414	0.172215	0.140046	0.106141	0.0727852	0.0399836	0.00438922	-0.0334605	-0.0735775	-0.11635	-0.160874	0	0	-0.2995	-0.353337	-0.41142	-0.475163	-0.542814	-0.612731	-0.68613	-0.761611	-0.838122	-0.916778	-1.00095	-1.08981
	PG	-0.0235854	-0.0212616	-0.0162184	0	-0.00242345	0.00467573	0.0116885	0.019789	0.0280976	0.0357005	0.0423475	0.0498943	0.0566425	0.0602262	0.0608163	0.0596356	0	0.054378	0.0483587	0.0411181	0.0318436	0.0200088	0.00515321	-0.0110383	-0.02688	-0.0437373	-0.060545	-0.0772005	-0.0899759	-0.10155	-0.112221	-0.123149	-0.131546	-0.137499	-0.14018	-0.141752	-0.14118	0	0	-0.135732	-0.131981	-0.126993	-0.121976	-0.115624	-0.108303	-0.09822	-0.0894657	-0.0817129
	PG	-0.0221014	-0.0198038	-0.0148205	-0.00815343	-0.00122555	0.00573833	0.012594	0.0205264	0.0286581	0	0.0425496	0.0499148	0.0564829	0.0598983	0.0603277	0.0589994	0.057077	0.053482	0	0.0400443	0.0307101	0.0188266	0.00392528	-0.0123084	-0.0281943	-0.0450863	-0.0619248	-0.0786167	-0.091452	-0.103103	-0.113876	-0.124923	-0.133463	-0.139579	-0.142454	-0.144231	-0.143876	0	-0.141018	-0.139166	-0.1357	-0.131006	-0.126283	-0.120217	-0.113187	-0.103394	-0.0949263	-0.0874557
	PG	-0.0211364	-0.0188601	-0.01392	-0.00731318	-0.000458119	0.00642214	0.0131829	0.0210099	0	0.0363269	0.04266	0	0.0563201	0.0596109	0.0599295	0.0585052	0.0565001	0.0528349	0.0466556	0.0392932	0.0299206	0.0180026	0.00306962	-0.013195	-0.0291131	0	-0.0628981	-0.0796177	-0.0924887	-0.104181	-0.115001	-0.126105	-0.134712	-0.140913	-0.14389	-0.145783	-0.145554	-0.144641	-0.14297	-0.141264	-0.137949	-0.13341	-0.128841	-0.122926	-0.116046	-0.106399	-0.0980682	-0.0907217
	PG	-0.0199162	-0.017673	-0.0127907	-0.00626958	0.000482168	0.00724345	0.0138719	0.02155	0.0294077	0.0365377	0.0426961	0.0497423	0.0559967	0	0.0592876	0.0577234	0.0555929	0	0.0455363	0.0380853	0.0286375	0.0166534	0.00166673	-0.0146493	-0.030616	-0.0475865	-0.064503	-0.0812839	-0.0942276	-0.106009	-0.116928	-0.128143	-0.136881	-0.143235	-0.146384	-0.148471	0	-0.147757	-0.146313	-0.144842	-0.141768	-0.137476	-0.133155	-0.127492	-0.120861	-0.111465	-0.10337	-0.0962451
	PG	-0.0185053	-0.0162957	-0.011481	-0.00505832	0.00156909	0.00818401	0.0146459	0.0221409	0.0298038	0.0367311	0.0426809	0.0495134	0	0.0584779	0.058459	0.0567207	0.0544278	0.0505021	0.0440972	0.0365382	0.0269979	0.0149319	-0.000130438	-0.0165203	-0.0325609	-0.0496006	-0.0665852	-0.0834419	-0.0964813	-0.108377	-0.119429	0	0	-0.146258	-0.149633	0	-0.152199	-0.151776	-0.150615	-0.149442	-0.146678	-0.142705	-0.138701	-0.133352	0	0	-0.110153	-0.103315
	PG	-0.0166722	-0.0145162	-0.00980595	-0.00353344	0	0.00931183	0.0155336	0.0227614	0.0301369	0.0367585	0	0.0488958	0.0546142	0.0572279	0.0569236	0.0549196	0.0523816	0.0482294	0.0416219	0.0338803	0.0241782	0	-0.00322934	-0.019746	-0.0359126	-0.0530791	-0.0701929	-0.0871944	-0.100404	-0.112493	-0.123761	-0.135367	-0.144548	-0.151408	-0.155128	-0.157834	-0.15847	-0.158467	-0.157741	-0.157014	-0.154709	-0.151205	-0.147668	-0.142787	-0.136935	-0.128311	0	-0.11453
	PG	0	-0.0132781	-0.00866816	-0.0025396	0.00373552	0.00994203	0.0159469	0.0229315	0.0300444	0.0363789	0.0417136	0.0479087	0.053322	0.0556443	0.0550712	0.0528165	0.0500499	0.0456819	0.0388739	0.0309432	0.0210697	0.0086995	-0.00662637	-0.0232639	-0.0395495	-0.056841	-0.074088	-0.0912409	-0.104618	-0.116893	-0.128357	-0.140182	0	-0.156732	-0.160752	-0.163789	-0.164774	-0.165139	-0.164785	-0.164429	-0.162491	-0.159359	-0.156192	-0.151683	0	-0.137933	-0.1309	-0.124764
	PG	-0.0145087	-0.0117584	-0.00767903	-0.00212203	0.00461359	0.0107241	0.0158238	0.0227047	0.030251	0.0356821	0	0.046895	0.051893	0.0533921	0.0527496	0.0506503	0.0469958	0.0424605	0.0360659	0.0273158	0.017139	0.00512849	-0.0104159	-0.0278839	-0.043929	0	-0.0791355	-0.0963451	0	-0.122138	-0.134241	-0.145786	-0.155404	-0.163472	-0.167413	-0.170426	0	-0.173119	-0.172721	-0.173028	-0.17203	-0.168644	-0.16573	-0.162491	-0.156911	-0.14876	-0.142405	-0.136853
	PG	-0.0141404	-0.0114401	-0.00743947	-0.00200167	0.00459747	0.0105552	0.0154845	0.0221707	0.0295031	0.0346943	0.0391103	0.0453866	0.0501173	0.0513645	0.0504937	0.0481803	0.0443374	0.0396218	0.0330603	0	0.0138228	0.00167166	-0.0139956	-0.0315816	-0.0477419	-0.064761	-0.0831937	-0.100538	-0.113729	-0.126622	-0.138877	0	-0.160376	-0.16864	-0.172802	-0.176057	-0.178417	-0.179276	-0.179141	0	-0.178958	-0.175818	-0.173142	-0.170138	0	-0.156843	-0.150662	-0.145249
	NG	-0.10412	-0.101071	-0.096823	0	-0.0822935	-0.0753042	-0.0675354	-0.0591052	-0.0499016	-0.0395445	-0.0276253	-0.0142596	5.83e-05	0.0102348	0.0203751	0.0289407	0.0360438	0.0445756	0.0523702	0	0.0618009	0.0626225	0	0.0552533	0.0493246	0.0414029	0.0338711	0.0258361	0.020838	0	0.00627965	-0.00225817	-0.011072	-0.0203371	-0.0251437	-0.0312825	-0.0365196	-0.0420432	-0.0487673	-0.0568215	-0.0637055	-0.0702712	-0.0755293	0	0	-0.0796941	-0.0792302	-0.0793209
	NG	-0.625516	-0.626083	-0.629375	-0.634304	0	-0.655255	-0.672393	-0.691963	-0.714621	-0.738901	-0.764707	-0.791166	-0.820098	-0.854349	-0.892	-0.932736	-0.977027	-1.02145	-1.06831	-1.11792	-1.17064	-1.22684	-1.2882	-1.35338	-1.42141	-1.49288	-1.56705	-1.64277	-1.7191	-1.79838	-1.88232	-1.96854	-2.05771	-2.14865	-2.23882	-2.33169	-2.42695	-2.52493	0	-2.73225	-2.83933	-2.94652	0	-3.16142	0	-3.37048	-3.47602	-3.58229
	NG	-0.0652847	-0.0600394	-0.053177	-0.0424806	-0.0303768	-0.0177584	-0.00473306	0.00921259	0.0231527	0.038305	0.0515473	0.0667053	0.0799765	0.0890904	0.0954124	0.0991041	0.0996496	0.100595	0.0981059	0.0930929	0.0854499	0	0.0578598	0.0410542	0.0218794	0.00288055	0	-0.0333868	-0.0460909	-0.0571769	-0.0687469	-0.0774399	-0.0854118	-0.0898386	0	-0.0870415	-0.0829217	-0.0766123	-0.0716836	-0.0654189	-0.0579074	-0.049158	-0.0386515	-0.0267345	-0.0135715	0.00443562	0.0206109	0.0368363
	NG	0.185359	0.188943	0.191414	0.195231	0.197488	0.19839	0.197345	0.196381	0.194633	0.194851	0.194294	0.197467	0.199977	0.201344	0.201994	0.203068	0.203254	0.207576	0.212026	0.217424	0.222682	0.227446	0.230511	0.23428	0.236233	0.239192	0.242158	0.245843	0	0.259369	0.263984	0.268886	0.271185	0.273809	0.27866	0.282639	0.283977	0.283871	0.279372	0.273892	0.266001	0.257394	0.248523	0.240948	0.233167	0.22861	0.221111	0.213888
	NG	-0.0396993	0	-0.0292194	-0.0209891	-0.0104785	-0.00146983	0.00859943	0.0189509	0.031169	0.0412899	0.0525248	0	0.0742641	0.0794396	0.0826783	0.0818626	0.0806225	0.0769997	0.0727917	0.0650248	0.0564305	0.044305	0.0301684	0.0127516	-0.00257529	-0.0199349	-0.0362655	-0.0523313	-0.0627285	-0.0734058	-0.0825141	-0.0922002	-0.0985812	-0.1029	-0.101083	-0.0975448	-0.0906148	-0.0830278	-0.0725704	-0.0627617	-0.0488689	-0.0331887	-0.0145528	0.00547977	0.0307265	0.0588826	0.0886464	0.117901
	NG	-0.0616154	-0.0574915	-0.0501541	-0.0409136	-0.0300957	-0.0184421	-0.00611723	0.00629465	0.0191149	0.0322454	0.0447122	0.056794	0.0678262	0.075467	0.080541	0.0826339	0.0834106	0.0828293	0.0804844	0.0755646	0.0675144	0	0.0420494	0.0256472	0.00818927	0	-0.0291258	-0.0472244	-0.0617396	-0.0758229	-0.0886811	-0.102078	-0.113683	-0.12351	-0.128951	-0.132954	-0.134759	-0.136544	-0.136903	-0.13644	-0.133809	-0.12975	-0.123578	-0.114596	-0.103344	-0.0882878	-0.072598	-0.0557816
	NG	-0.0541317	-0.0491769	0	-0.032707	-0.0224246	-0.011493	-0.000922048	0.0121192	0.0241627	0.037253	0.048453	0.0625256	0.0739446	0.0820258	0.085798	0.0884529	0.0874777	0.0870819	0.083186	0.0774976	0.0686831	0.057811	0.0419638	0.0254045	0	-0.0100852	-0.0293172	-0.046573	-0.0598721	-0.0711433	-0.0838149	-0.0949127	-0.105742	-0.113172	-0.116674	-0.117696	-0.118256	-0.116546	-0.116176	-0.114317	-0.112484	-0.107829	-0.103386	-0.0967861	-0.0887373	-0.0759301	-0.0660222	0
	NG	0	-0.0254635	-0.0204995	-0.0131325	-0.00464645	0.002933	0.0115742	0.0198212	0.0286631	0.0375048	0.0448841	0.0532436	0.0610716	0.0643654	0.0658669	0.0649958	0.062727	0.0600145	0.0547717	0.0470982	0.0387496	0.0258399	0	-0.00647349	-0.0246814	-0.0432567	-0.0607748	-0.078825	-0.0917186	-0.104236	-0.1165	-0.127673	-0.136997	-0.144611	-0.147402	-0.150304	-0.150302	-0.149155	-0.149021	-0.148424	-0.146147	-0.143812	-0.13939	-0.134872	-0.129412	-0.120817	-0.113726	-0.108263
	NG	-0.0982244	-0.0927865	-0.0839793	-0.07208	-0.0581988	-0.0437508	-0.0277494	-0.0121626	0.00459285	0	0.0390989	0.0561573	0.0722039	0.0832033	0.0914958	0	0.0973257	0.0981265	0.0963087	0.0909282	0.0832887	0.0701761	0.0545548	0.0368225	0.017073	-0.00323596	-0.0217418	-0.0403102	-0.053335	-0.0656191	-0.0766184	-0.0867044	-0.0947445	-0.100575	-0.099709	-0.0981218	-0.093712	-0.0888636	-0.0844546	-0.0791259	-0.072378	-0.0660315	-0.0572273	-0.0471448	-0.035703	-0.0207739	-0.00676709	0.00630022
	NG	-0.0254763	-0.0202744	-0.0151926	-0.00621082	0.00257515	0.0122418	0.0207002	0.0310889	0.0403408	0.0509114	0.0592591	0.0699309	0.0774182	0.0818295	0.0827188	0.0821871	0.0773413	0.0741097	0.067626	0.0595491	0.0482218	0.0350599	0.0178796	0.000460093	-0.0194469	-0.0382646	-0.0579602	-0.0756613	-0.0901308	-0.10304	-0.116876	-0.128233	-0.140113	-0.148964	0	-0.154621	-0.156134	-0.155279	-0.155538	-0.153442	0	0	-0.142555	0	-0.126381	-0.112897	-0.102269	-0.0895526
	NG	-0.0632631	-0.0583484	-0.0503832	-0.039665	-0.0281072	-0.0147112	-0.00192588	0.0119403	0.0255553	0.0399551	0	0.0667191	0.0778616	0.0860727	0.090359	0.0919014	0.0911338	0.0896878	0.0854664	0.0795059	0.0693464	0.0565181	0.0402896	0.0225376	0.00309005	-0.0167166	0	-0.0529062	-0.0667193	-0.0786398	-0.0895863	-0.0998667	-0.108774	-0.114454	-0.115848	-0.114484	-0.111834	-0.108584	-0.104981	-0.100181	-0.094616	-0.0875093	-0.079793	-0.0687784	0	-0.0419997	-0.0278223	-0.0129695
	NG	0	-0.104304	-0.0941038	-0.0810596	-0.0648623	-0.0494116	-0.0322159	0	0	0.0231167	0.0413465	0.0601615	0.0776409	0.0892256	0	0.103012	0.106075	0.106896	0.106266	0.101016	0.0936152	0.0817962	0.0664825	0.0474402	0.0293659	0.0092884	-0.0103443	-0.0294651	-0.0422438	-0.0548293	0	-0.0781369	-0.0875092	0	-0.0972968	-0.0983277	-0.0973354	-0.096665	-0.0948851	-0.0945244	-0.0921278	-0.0888068	-0.0838171	-0.0784137	-0.0687421	-0.0564284	-0.0441838	-0.0329537
	NG	-0.0974403	-0.0915832	-0.0834924	-0.070801	-0.0574142	0	-0.0279346	-0.011807	0	0.0213232	0.0368195	0.0541968	0.0692096	0.080052	0.0871112	0.091604	0.0922794	0.0935284	0	0.0861876	0.0780803	0.0656485	0.0493313	0.0320966	0.0119778	-0.00738177	-0.0261957	-0.0435923	-0.0562169	-0.0666443	-0.0769109	-0.0850686	-0.0925151	-0.0966239	-0.094956	-0.0915694	-0.0871314	-0.0814495	-0.07768	-0.0720233	0	-0.0607105	-0.0538618	-0.0447216	-0.0352912	-0.0215757	-0.0102286	0.00125742
	NG	-0.0510516	-0.0350411	-0.0142557	0	0.0228138	0	0.0176078	0.0051214	-0.00698209	-0.012451	-0.0121126	-0.00207038	0.0082096	0.0128154	0.0119418	0.00642267	-0.00189678	-0.00304035	0	0.00582547	0.0133169	0.0197353	0.0221145	0.0216305	0.0162856	0.00840987	-0.00217923	-0.0122593	0	-0.0210512	-0.0252982	-0.0260904	-0.0244024	-0.0156887	0.00364638	0.0228072	0.0343058	0.0356986	0.0236638	0.00395637	-0.0195775	-0.0385495	-0.0475346	-0.0428674	-0.0261395	0.000769726	0.0210799	0.0333935
	NG	-0.124736	-0.121034	-0.11348	-0.103239	-0.0913107	-0.0794244	-0.0661729	-0.0516257	-0.0354648	-0.0194436	-0.00269262	0.0155872	0.0340823	0.0484526	0.0594766	0.0681631	0.0761629	0	0.0866297	0.0884995	0.0884556	0	0.0759428	0.0652348	0.054177	0.0408161	0.026922	0	0.0014213	-0.0095522	-0.0209497	-0.0348734	-0.0469504	-0.0575904	-0.0642007	-0.0704337	-0.0745469	0	-0.083647	-0.0888802	-0.0925383	-0.0955567	-0.0976414	-0.0989458	-0.0979748	-0.0944843	0	-0.090789
	NG	-0.0351557	-0.0312694	-0.0244988	-0.0157505	-0.00736288	-0.00019405	0.00529865	0.0115614	0.0172965	0.022691	0.0283414	0.0362002	0.0424786	0.0454511	0.0449054	0.0422152	0.0388584	0.0361361	0.0327446	0.0296153	0.0254243	0.020431	0.0133726	0.00647076	0.00159209	-0.00193082	-0.00315561	-0.000776441	0.00833957	0.0208062	0.0351389	0.0503535	0.0682027	0.0891414	0.113825	0.138807	0	0.181718	0.195949	0.203887	0	0.204155	0.195176	0.181546	0	0.140048	0.108949	0
	NG	0	-0.0861973	-0.0769517	-0.0635299	-0.0491199	-0.0338733	-0.0199781	-0.0036359	0.0121563	0.0283971	0.0434543	0.061195	0.0760721	0.0883578	0.0972741	0.104281	0.107487	0.110525	0.110467	0.108124	0	0.0926863	0.0785491	0	0.0439138	0.0247004	0.0034235	-0.0160478	-0.0329842	-0.0481147	-0.0627203	-0.0743258	-0.0850722	-0.0919002	-0.0949321	-0.0948984	0	-0.0940284	-0.0927188	-0.0904291	-0.0871889	-0.0801518	-0.0718372	-0.0593202	-0.043729	-0.0231188	-0.00389672	0
	NG	-0.0304494	-0.0272071	0	-0.0156922	-0.00929974	-0.00461271	-0.000443861	0	0.00892953	0	0.0215919	0.0307327	0.0402585	0.0469584	0.0530164	0.0572639	0.061704	0.0672091	0.0732991	0.0787194	0.0838849	0.0868108	0.0883243	0.0882711	0	0.0864305	0.0858675	0.0848146	0	0.0904417	0.0936838	0.0963379	0.100375	0.10591	0.116827	0.128436	0.141579	0.153997	0.166873	0.17958	0.194161	0.209766	0.22803	0.248975	0	0.299012	0.324331	0.348166
	NG	-0.0787631	-0.075909	-0.0688506	-0.0604055	-0.0496396	-0.0397282	-0.0280499	-0.0163095	0	0.00851719	0.0204853	0.0328982	0.0454469	0.0529098	0.0589746	0.0616696	0.0643409	0	0.0647229	0.0607705	0.0561695	0.0470606	0.0355864	0.0212215	0.0077757	-0.00750264	-0.0224029	-0.0378128	0	-0.0564938	0	0	-0.0800557	-0.0848629	-0.0842169	-0.0832677	-0.0797737	-0.0759812	-0.0706244	-0.0660069	-0.0579178	-0.0491855	-0.0378954	0	-0.0100625	0.00881448	0.0287834	0
	NG	-0.0274153	-0.0222937	0	-0.00804613	0.00101242	0.0107413	0.0195398	0.0300174	0.0396227	0.0503104	0.0590201	0.0697971	0.077647	0.0821833	0.0834642	0.0830715	0	0.0755545	0.069476	0.0615469	0.0506164	0	0.0207882	0.00351488	-0.0160075	-0.0346697	-0.0539221	-0.0714146	-0.0853882	-0.0980154	-0.111282	-0.122283	-0.133534	-0.14199	-0.145437	-0.146545	-0.147371	-0.146079	-0.145661	-0.143136	-0.140675	-0.135965	-0.130599	-0.122494	-0.113583	-0.0998879	-0.0888546	-0.0760684
	NG	-0.0648144	-0.0599073	-0.0517762	-0.0409874	-0.029264	-0.0157852	-0.0028279	0.0111261	0.024957	0.0395067	0.0529439	0.0667526	0.0781645	0.0865346	0.0909931	0.0925636	0.0919234	0.0904443	0.0863024	0.0803331	0.070213	0.0573446	0.0411534	0.0233057	0.00389762	-0.0159958	-0.0348745	-0.052193	-0.0659769	-0.0779626	-0.0888703	0	-0.108171	-0.113913	-0.115274	-0.113912	-0.111155	-0.107922	-0.104213	-0.0994531	-0.0938334	-0.086735	-0.0789348	-0.0678757	-0.0560834	-0.0407479	-0.0262654	-0.0111609
	NG	-0.109495	0	-0.0940231	-0.0808869	-0.0647741	-0.0491971	-0.032088	-0.0139137	0.00548715	0.0233636	0.0415044	0.0604095	0.0777757	0.0894557	0.098229	0	0	0.107149	0	0	0.0938022	0.0820816	0.0666825	0.0477174	0.0295617	0.00957859	-0.0101469	-0.02915	-0.0419972	-0.0544542	-0.0658617	-0.0776507	-0.0870411	-0.0948228	-0.0966915	-0.0975475	-0.0965791	-0.0957553	-0.0939779	-0.0934597	-0.0910755	-0.0875615	-0.082586	-0.0769929	-0.0673033	-0.0548117	-0.0425456	-0.0311255
	NG	-0.0972079	0	-0.0833533	-0.0707907	-0.0571604	-0.0427256	-0.0275009	-0.0113376	0.00477025	0.0218161	0.0373197	0.0544304	0.0694451	0.0800079	0.0871892	0.0916172	0.0925825	0.0938393	0.0916532	0.086702	0	0.06627	0.0500424	0.0325622	0.0125476	-0.00703573	-0.0258579	-0.0435119	-0.0559887	-0.0664982	0	-0.0846174	-0.0916838	-0.0957299	-0.0937628	-0.0904551	-0.0858681	-0.0803258	-0.0763982	-0.0709137	-0.0653052	0	-0.0524788	-0.0435242	-0.0339113	-0.0202604	-0.00866776	0.00282356
	NG	-0.0509259	-0.0348695	0	0.00841717	0.0233998	0.0260251	0.01763	0.00470314	-0.00761435	-0.013223	0	-0.00233581	0.00844662	0.0132967	0.0126455	0.0069705	-0.00150144	-0.00302631	-0.000476857	0.00518036	0.0125783	0.0188705	0.0214527	0.0211925	0.0162474	0.00862407	-0.00161137	-0.0116344	-0.0161458	-0.0204247	-0.0248462	-0.0260128	-0.024597	-0.0161329	0.00328419	0.0225211	0.0342971	0.0358035	0.0239327	0.0041885	-0.0192772	-0.0384522	-0.0474594	-0.0429195	0	0.000860562	0.0214056	0.03378
	NG	-0.122762	-0.119013	0	-0.101329	0	-0.0775794	-0.0645537	-0.0500292	-0.0339365	-0.0180335	-0.00140704	0.0169111	0.0352338	0.049593	0.0605145	0.0691627	0.0770507	0.0832629	0.0874096	0.089304	0.0891706	0.0847364	0.0767422	0.066087	0.0550871	0.0418719	0.0279665	0.0134819	0.00268756	-0.00814682	-0.0194835	-0.0332535	0	-0.0556886	-0.0621893	-0.068128	-0.0720777	-0.0762968	-0.0805388	-0.0853849	-0.0886961	0	-0.0927488	-0.0933933	-0.09174	-0.0874495	-0.0837389	-0.0818925
	PNG	0	-0.840861	-0.83991	-0.838176	0	-0.840307	-0.843732	-0.848743	-0.855477	-0.86231	-0.872716	-0.883251	-0.896614	-0.914737	0	-0.961902	-0.990638	-1.01976	-1.05253	-1.08746	-1.1245	-1.16532	-1.20897	-1.25305	-1.29954	-1.3455	-1.39087	-1.43557	-1.47583	-1.51436	-1.55259	-1.58795	-1.62091	-1.64954	-1.67151	-1.68973	-1.7028	-1.71045	-1.71573	-1.71472	-1.70799	-1.69508	-1.6749	-1.64692	-1.61194	-1.56555	-1.51336	-1.45323
	PNG	-0.369582	-0.367665	-0.367566	-0.366731	-0.367499	-0.37049	-0.375845	-0.381913	-0.390199	-0.399752	-0.412502	-0.425357	-0.442257	-0.464467	-0.490837	0	-0.555615	-0.59139	-0.63111	-0.674755	-0.722221	-0.773431	-0.8292	-0.887162	-0.947573	-1.00873	-1.07108	-1.13275	-1.1912	-1.24919	-1.30704	-1.36288	-1.41757	-1.46867	-1.51279	-1.5529	-1.58958	-1.62135	-1.64955	-1.67167	-1.68835	0	-1.69907	-1.69157	0	-1.64488	-1.60793	-1.55944
	PNG	0	-0.171467	-0.170581	-0.168696	-0.168393	-0.169566	-0.172303	-0.176229	-0.182504	-0.189372	-0.200273	-0.211538	-0.226162	-0.245881	0	-0.296053	-0.327633	-0.360128	-0.397127	-0.437173	-0.480654	-0.528128	-0.579494	-0.632156	-0.688155	-0.744826	-0.801802	-0.860086	-0.915339	-0.970453	-1.02601	-1.0797	-1.13335	-1.18484	-1.23158	-1.27705	-1.32032	-1.36094	-1.40071	-1.43679	-1.47014	-1.50073	-1.527	0	-1.56485	-1.57318	-1.57877	-1.57752
	PNG	-0.123508	-0.121964	-0.119237	-0.116849	0	-0.11484	-0.116325	-0.119241	-0.123212	0	-0.137787	-0.147131	-0.159196	-0.176611	-0.198047	-0.224143	-0.253075	-0.28434	-0.318473	-0.356343	-0.397379	-0.442474	-0.49114	-0.542996	-0.595707	-0.650535	-0.705555	-0.760953	-0.81208	-0.863888	-0.915439	-0.967344	-1.01768	-1.06703	-1.11184	-1.1555	-1.19666	-1.23678	-1.27548	-1.31405	-1.34955	-1.38224	-1.41217	-1.43881	-1.46075	-1.4769	-1.49035	-1.50057
	PNG	0	-0.823093	0	-0.819571	-0.818626	-0.819795	-0.822401	-0.825837	-0.830615	-0.836114	-0.84471	-0.852644	-0.863647	-0.879793	-0.898794	-0.920659	-0.946365	-0.972071	-1.00118	-1.03294	-1.06599	-1.10212	-1.14158	-1.18201	-1.2238	-1.26473	-1.30558	-1.34565	0	0	-1.44828	-1.47827	-1.50599	-1.53004	-1.54699	-1.56058	-1.56935	-1.57226	-1.57267	-1.5679	-1.55755	-1.54071	-1.51701	-1.48638	-1.44851	-1.39976	-1.34641	-1.28528
	PNG	-2.33913	0	-2.33273	-2.32694	-2.32071	0	-2.30762	-2.29915	-2.28906	-2.27638	-2.26304	-2.24542	-2.22583	-2.20696	-2.18519	-2.16166	-2.13604	-2.10493	-2.07127	-2.03463	-1.99376	-1.95048	-1.90473	-1.85471	-1.80106	-1.74271	-1.67942	-1.61238	0	-1.45661	-1.37378	-1.28537	-1.19289	-1.09558	-0.989885	-0.880752	-0.766197	-0.64668	0	0	-0.267879	-0.132941	0.00696734	0.151267	0.299811	0	0.614558	0.776988
	PNG	-1.50271	-1.5	-1.49719	-1.49463	-1.49119	-1.48921	-1.48833	-1.48787	-1.4871	-1.48734	-1.48811	-1.48824	-1.48989	-1.49522	-1.50207	-1.51131	-1.52219	-1.53281	0	-1.55506	-1.56777	-1.58104	0	-1.60939	-1.6218	-1.6335	-1.64303	-1.64988	-1.65054	-1.64939	-1.64518	-1.63804	-1.62708	-1.61218	-1.58895	0	-1.52815	-1.4912	-1.44897	-1.40293	-1.35126	-1.29351	-1.22959	-1.15975	-1.08173	-0.995746	-0.904675	-0.807607
	PNG	-1.70112	-1.69448	-1.68367	0	-1.65103	-1.63152	-1.61108	-1.58714	-1.5605	-1.53172	-1.50027	-1.46436	-1.42788	0	0	-1.32032	-1.28472	-1.24743	-1.20985	-1.17346	-1.13914	-1.10674	-1.07827	-1.0533	-1.03051	-1.01089	-0.994866	0	-0.967248	-0.957856	-0.952922	-0.952627	-0.956621	-0.964379	-0.973044	-0.985322	-1.00285	-1.02507	0	-1.08276	-1.11674	-1.15103	-1.18643	-1.22038	-1.25176	-1.27908	-1.30554	-1.32837
	PNG	-0.377692	-0.37538	-0.374336	-0.372485	-0.37106	0	-0.37257	-0.374721	-0.378097	-0.382161	-0.388613	-0.394936	0	-0.417286	0	0	-0.473855	-0.496037	-0.521023	-0.549388	-0.580452	-0.614969	0	-0.692479	-0.734409	-0.777107	-0.82049	-0.863948	-0.9043	-0.945025	-0.985947	-1.02593	-1.06598	-1.10462	-1.13803	-1.17028	0	-1.23074	-1.25939	-1.28558	-1.30995	-1.3317	-1.35051	-1.36598	-1.37803	0	-1.38962	-1.39118
	PNG	-2.04635	-2.04333	-2.04022	-2.03665	-2.03227	-2.0294	-2.02685	-2.02486	-2.02233	-2.02021	-2.01847	-2.01619	0	-2.01729	-2.02138	-2.02831	-2.03703	0	-2.0526	-2.06228	-2.07174	-2.08257	-2.09346	-2.10429	-2.11342	-2.12122	-2.12596	-2.12795	-2.12268	-2.11504	-2.10347	-2.08797	-2.06758	-2.04235	-2.00679	-1.96577	-1.91795	-1.86423	-1.80417	-1.73796	-1.6642	-1.58295	-1.49283	-1.39464	-1.28647	-1.16745	-1.04127	-0.906551
	PNG	-2.10877	-2.10808	-2.1071	-2.10659	-2.10659	-2.10858	0	-2.11451	-2.11716	-2.1211	-2.12458	-2.12612	-2.1275	-2.13099	-2.13446	-2.13839	-2.14109	0	-2.14089	-2.13957	-2.13748	-2.13445	-2.13134	-2.12773	-2.12067	-2.11256	-2.10197	-2.08852	-2.06842	-2.04629	-2.02103	-1.99368	-1.96224	-1.92681	-1.88388	-1.83653	-1.78412	-1.72747	-1.66502	-1.59858	-1.52526	-1.44486	0	-1.26394	-1.16096	-1.04813	-0.929143	0
	PNG	0	-0.9142	-0.912725	-0.910593	-0.909625	-0.910103	-0.912422	-0.915111	-0.919468	-0.924568	-0.932103	0	-0.949704	-0.964542	-0.982818	-1.00412	-1.02912	-1.05446	-1.08296	0	-1.1479	-1.18483	-1.22492	-1.26623	-1.30958	-1.35341	-1.39754	-1.4416	-1.48202	0	-1.56177	-1.60051	-1.63863	-1.67407	-1.70386	-1.73096	-1.75566	-1.77749	-1.79744	-1.8137	-1.82666	-1.83567	-1.84032	0	-1.83305	-1.81897	-1.8019	-1.77918
	PNG	-0.193389	-0.191949	-0.190745	-0.1891	-0.188449	-0.190657	-0.19386	-0.198526	-0.203776	-0.209905	0	-0.227029	-0.23777	-0.25441	-0.274503	-0.298391	-0.32526	0	-0.385102	-0.419586	-0.455209	-0.495364	-0.538632	-0.583787	-0.630898	-0.679101	-0.727515	-0.777438	-0.823832	-0.871327	-0.920344	-0.96945	-1.01798	-1.0656	-1.10911	-1.15281	-1.19407	-1.23422	-1.27564	-1.31661	-1.35589	-1.39433	-1.43011	-1.46457	-1.49693	-1.52483	-1.55302	-1.58099
	PNG	-0.0812918	-0.0792044	-0.075428	-0.071004	-0.0661643	-0.0615588	-0.0576447	-0.0541469	-0.0503742	-0.0462438	0	-0.0367752	-0.0326726	-0.0324615	-0.0347718	-0.0398571	-0.0465262	0	-0.0635645	-0.0756496	-0.0910157	-0.110223	-0.132804	-0.159201	-0.187612	0	-0.251301	-0.284433	0	-0.351579	-0.38831	-0.427589	-0.467837	-0.508525	-0.546683	-0.585656	-0.624424	-0.66492	-0.706103	-0.748657	-0.791216	-0.833589	-0.875502	-0.915569	-0.954048	-0.990169	-1.02653	-1.06329
	PNG	-1.00864	-1.00753	-1.00981	-1.01088	0	-1.02163	-1.03129	0	-1.05377	-1.06762	-1.08507	-1.1016	-1.12149	-1.14635	-1.17435	-1.20385	-1.23867	-1.27247	0	-1.35027	-1.39259	-1.43687	-1.48624	-1.53563	-1.58656	-1.63603	-1.68583	-1.73302	-1.77552	-1.81468	-1.85322	-1.88502	-1.91345	-1.93522	-1.94725	-1.95194	-1.94952	-1.93542	-1.91363	-1.88018	-1.83453	-1.77423	-1.70008	-1.60818	-1.49945	-1.36861	-1.22255	-1.05585
	PNG	-0.530679	-0.530356	-0.531058	-0.53303	-0.536815	-0.543676	0	-0.563558	0	-0.59287	-0.612327	-0.634066	-0.658307	-0.68895	-0.722443	-0.76114	-0.803465	-0.847847	-0.895824	-0.94771	-1.00181	-1.06091	-1.12222	-1.18528	-1.25018	-1.31591	-1.37977	-1.44492	-1.50447	-1.56325	-1.61948	-1.6728	-1.72263	-1.76873	-1.80624	-1.8407	-1.86837	-1.89077	-1.90754	0	-1.91818	-1.91222	-1.89515	0	-1.82921	-1.77599	-1.71169	-1.6342
	PNG	-0.301689	-0.298289	-0.296417	-0.292838	-0.290735	-0.289388	-0.290527	-0.292107	-0.296216	-0.300993	0	-0.318895	-0.332753	-0.351609	-0.37553	0	0	-0.471044	-0.510679	-0.554326	-0.602886	-0.655681	-0.713676	-0.773853	-0.838391	-0.903917	0	-1.0394	-1.10513	-1.17054	-1.23757	-1.3032	0	-1.43359	-1.49247	-1.54854	0	-1.65381	-1.7034	-1.74797	-1.78933	-1.82513	-1.85555	0	-1.89385	-1.89842	-1.8975	-1.88658
	PNG	-0.207572	-0.205175	-0.2031	-0.200339	0	-0.196595	-0.196293	-0.19725	-0.199434	-0.202915	-0.209261	0	-0.226452	-0.242178	-0.260407	-0.283462	-0.310754	-0.339928	-0.373105	-0.410853	-0.451877	-0.497769	0	-0.600041	-0.655577	-0.713485	-0.772148	-0.833523	-0.891966	-0.952175	-1.0128	-1.07301	0	-1.19331	-1.24837	-1.30359	-1.35693	-1.40907	-1.45986	-1.50855	-1.55425	-1.59803	-1.63746	-1.67283	-1.704	0	-1.74825	-1.76287
	PNG	-0.260953	-0.259335	-0.258178	0	-0.256536	-0.257957	-0.260155	-0.264777	0	-0.278251	-0.289146	-0.301538	-0.316411	-0.336936	-0.360405	-0.388506	0	-0.454179	-0.492017	-0.533621	0	-0.627355	-0.679504	-0.733508	-0.790415	-0.848774	-0.906711	-0.966883	-1.02337	-1.08027	-1.1369	-1.19236	-1.24688	-1.29987	-1.34762	-1.39502	-1.43934	-1.48181	-1.52303	-1.56114	-1.5957	-1.62841	0	0	-1.7	-1.71239	-1.72185	0
	PNG	0	-1.43621	-1.43477	-1.43235	-1.4303	-1.42908	-1.42937	-1.42941	-1.43051	-1.43263	-1.43727	-1.44063	-1.44668	-1.45682	-1.46869	-1.48262	-1.50032	-1.51744	-1.53683	-1.55836	-1.58134	0	-1.63145	-1.65725	-1.68307	-1.70743	-1.73121	-1.75342	-1.76972	-1.78405	-1.79618	-1.80343	-1.80782	0	-1.79958	-1.78666	-1.76939	-1.74575	0	-1.6815	-1.63962	-1.59026	-1.53366	-1.46874	-1.39554	-1.31074	-1.21996	-1.1193
	PNG	-1.88073	-1.87755	-1.87415	-1.87014	-1.86517	-1.86154	-1.85814	-1.85513	-1.85146	0	-1.845	0	0	-1.83911	0	-1.84655	-1.85339	-1.85934	-1.86509	-1.8728	-1.88037	-1.88923	-1.89828	-1.90736	-1.91476	-1.92096	-1.92431	-1.92498	-1.91864	-1.91013	-1.89794	-1.88209	-1.86165	-1.83668	-1.80183	-1.76187	-1.71559	-1.66387	-1.60629	-1.54315	-1.47309	-1.39606	-1.31091	-1.21841	-1.11664	-1.00481	-0.886694	-0.760879
	PNG	-1.87417	-1.87347	-1.8725	-1.87197	-1.87196	-1.87389	-1.87706	0	-1.88236	-1.88631	-1.88989	-1.89153	-1.89308	-1.89672	-1.90039	-1.90453	-1.90752	-1.90862	-1.90813	-1.90738	-1.90602	-1.90385	-1.9018	-1.8994	-1.89379	-1.88731	-1.87864	-1.86734	-1.8497	-1.83028	-1.8081	-1.78417	-1.75657	-1.72539	-1.68724	-1.64514	-1.59857	-1.54827	-1.4928	-1.43392	0	-1.29729	-1.22017	-1.13628	-1.0444	-0.943409	-0.837074	-0.723741
	PNG	-0.848001	-0.845618	-0.843737	-0.841079	-0.839328	-0.838865	-0.840039	-0.84143	-0.844258	-0.847703	-0.853346	-0.858582	-0.866712	-0.879183	-0.894882	0	-0.935605	-0.957961	-0.983272	-1.01106	-1.04152	-1.07493	-1.11135	-1.14896	-1.18846	0	-1.2686	-1.30868	-1.34506	-1.38093	-1.41675	-1.45149	-1.48562	-1.51717	-1.54311	-1.56648	0	-1.60594	-1.62255	-1.63573	-1.6458	-1.65219	-1.65447	-1.65128	-1.64347	-1.62809	-1.61011	-1.58695
	PNG	-0.185307	-0.183747	-0.182298	-0.180296	-0.17922	-0.180828	-0.183295	-0.187133	-0.191456	-0.196467	-0.203817	-0.211045	-0.22031	0	-0.253633	-0.275625	-0.300468	-0.326507	0	-0.38773	-0.420746	-0.458156	-0.498497	-0.54053	-0.584441	-0.629299	-0.674215	-0.720491	-0.763122	-0.80668	-0.851654	-0.89659	-0.940858	-0.984059	-1.02305	-1.0621	-1.09863	-1.13397	-1.17053	-1.20651	-1.24074	-1.2741	-1.30478	-1.3341	-1.36135	-1.38412	-1.40721	-1.43014
	PNG	0	-0.0779949	-0.0740965	-0.0695053	-0.0644892	-0.0595572	-0.0553184	-0.0514244	-0.0472106	-0.0425408	-0.0370536	-0.03182	-0.0270252	-0.0259546	-0.0274022	-0.0315366	-0.0371569	-0.0436031	0	-0.062543	-0.0765413	-0.0942238	-0.115146	0	-0.166392	-0.195913	-0.226001	0	-0.287359	-0.319284	-0.35337	-0.389904	-0.427331	-0.465002	-0.500029	-0.535635	-0.570981	-0.60796	-0.645437	-0.684051	-0.72262	-0.760886	-0.798575	-0.834168	-0.868116	-0.899647	0	-0.963126
	EG	-0.215815	0	-0.193128	-0.175911	-0.155552	-0.134696	-0.111489	-0.0882347	-0.0653759	0	-0.0255332	-0.00697151	0.00891089	0.0175561	0.02392	0.0255806	0.02354	0.0196631	0.0131798	0.00223235	-0.0114547	-0.0304236	-0.053302	-0.0795438	-0.107662	-0.138233	0	-0.202286	-0.231618	-0.263072	-0.294966	-0.327456	0	-0.394987	-0.426183	-0.460317	-0.495236	-0.53268	-0.572356	-0.615145	-0.65973	-0.708151	-0.758427	-0.812269	-0.868938	-0.926877	-0.991325	-1.06055
	EG	-0.242051	-0.229911	-0.216095	-0.197108	-0.178785	-0.15801	-0.137365	0	-0.0891718	-0.0646796	-0.0440657	-0.0207099	-0.00311775	0	0.0190018	0	0.0275838	0.0297755	0	0	0.0130545	0.00116804	-0.0171786	-0.0366027	-0.060564	-0.0846786	-0.112643	-0.139447	-0.165227	-0.190145	-0.218978	-0.246883	-0.278403	-0.308611	-0.3379	-0.366287	-0.398445	-0.430374	-0.467192	-0.504397	-0.546315	-0.58825	-0.63454	-0.681332	-0.731906	-0.781074	-0.838337	-0.897808
	EG	-0.935356	-0.931189	-0.940683	0	-0.974495	-1.00154	-1.04355	-1.08616	-1.14519	-1.20706	0	-1.37087	-1.47438	-1.58675	-1.71949	-1.85866	-2.01955	-2.18477	-2.37096	-2.56459	-2.77933	-3.00247	-3.24799	-3.50033	-3.77409	-4.05374	-4.35313	-4.65743	-4.9768	-5.30067	-5.64329	-5.9887	-6.35119	-6.71468	-7.08863	0	-7.84837	-8.23141	-8.62563	-9.01347	-9.4079	-9.79235	-10.1784	-10.5494	-10.9172	-11.2626	-11.6022	-11.9162
	EG	-2.1693	-2.17042	-2.18144	-2.20037	-2.22958	-2.26815	0	-2.37345	-2.43995	-2.51605	-2.60458	-2.70154	-2.81197	-2.9366	-3.07435	-3.22454	-3.38929	-3.56445	-3.75358	-3.95629	-4.174	-4.40465	-4.65076	-4.909	-5.17956	-5.46018	-5.75035	-6.04693	-6.3463	-6.64941	-6.95523	-7.25929	-7.56138	-7.85625	-8.13911	0	-8.66618	0	-9.12709	-9.32679	-9.50433	-9.65616	-9.78321	-9.88295	0	-10.0031	-10.0292	-10.0326
	EG	-1.87294	-1.87965	-1.88693	-1.91247	-1.94124	-1.99044	-2.04166	-2.11114	-2.18396	-2.27757	-2.37589	-2.49359	-2.61803	-2.76767	-2.92381	-3.10268	-3.28775	-3.49314	-3.70319	-3.93532	-4.17166	-4.42916	-4.69166	-4.97414	0	-5.56024	0	-6.18226	-6.49566	-6.82344	-7.14911	-7.48767	-7.82098	-8.16372	-8.49532	-8.83434	-9.16298	-9.49659	-9.81786	-10.1416	-10.4488	-10.7533	-11.037	-11.3144	-11.565	-11.8019	-12.0108	-12.204
	EG	-14.5111	-14.502	-14.4995	-14.4914	-14.4937	-14.4933	-14.5014	-14.504	-14.5124	-14.5117	-14.5171	-14.5114	-14.5079	-14.4957	-14.4854	-14.4623	-14.4378	0	-14.3495	-14.2852	-14.2138	-14.1233	-14.0242	-13.9012	-13.767	-13.6054	-13.4272	0	-12.9883	-12.7246	-12.4408	-12.1218	-11.7795	-11.3997	-10.9919	-10.5467	-10.0751	-9.56493	-9.03168	-8.45955	-7.86166	-7.22552	-6.56327	-5.86277	-5.13872	-4.37593	-3.59406	-2.78006
	EG	-0.322657	-0.321739	-0.329685	-0.336618	-0.352778	-0.370418	-0.398222	-0.427237	-0.46642	-0.506891	-0.559259	-0.613189	-0.679985	-0.753315	-0.840093	-0.932583	-1.03963	-1.1497	0	-1.40529	-1.5508	-1.70357	-1.87166	-2.04543	-2.23432	-2.42823	-2.63521	-2.84713	-3.06893	-3.29596	-3.53689	-3.78234	-4.04153	-4.30442	-4.57594	-4.85162	-5.13951	-5.43126	-5.73636	-6.04425	-6.36366	-6.68554	-7.01699	-7.34844	-7.68878	-8.02555	-8.37193	-8.71562
	EG	-0.313339	-0.313223	0	-0.301141	-0.290717	-0.288079	-0.279173	-0.276567	-0.268298	-0.26791	-0.263202	-0.265299	-0.264037	0	-0.285574	-0.306499	-0.325601	-0.354715	-0.382727	-0.423222	-0.462438	-0.514946	-0.568486	-0.634655	-0.699274	-0.776443	-0.85334	-0.942063	0	-1.1227	-1.22042	-1.33248	-1.44488	0	-1.6941	-1.83264	-1.97305	-2.12945	-2.2904	-2.46886	-2.65148	-2.85113	-3.05597	-3.27912	-3.50637	-3.74998	-4.00209	-4.27461
	EG	-0.448372	-0.445715	-0.431791	-0.421484	0	0	-0.364178	-0.348757	-0.325273	-0.309221	-0.287758	0	-0.25515	-0.249731	-0.239216	-0.241059	-0.239614	-0.246996	-0.25111	-0.267939	-0.281131	0	-0.329821	-0.362171	-0.390148	-0.425855	-0.453548	-0.48814	-0.509607	-0.536662	-0.555831	-0.579101	-0.594773	-0.61488	-0.621024	-0.633134	-0.636889	-0.647106	-0.651855	-0.664795	-0.672318	-0.69137	-0.706225	-0.733108	0	-0.798373	-0.844348	-0.911423
	EG	-0.215973	-0.203903	-0.190681	-0.172372	-0.154841	0	-0.115454	-0.0921853	-0.0704082	-0.0470722	-0.0280594	-0.00697344	0.00847264	0.0197158	0.0255248	0.0296675	0.027291	0.0259159	0.0191383	0.0100273	-0.00474624	-0.0223105	-0.0466462	-0.0725149	-0.10403	-0.13612	-0.172369	-0.208262	-0.244247	-0.280456	-0.32115	-0.361335	0	-0.449789	-0.492981	-0.535968	-0.583079	-0.630332	-0.682972	-0.735817	-0.793528	-0.851634	-0.91389	-0.976246	0	-1.10791	-1.18102	-1.25566
	EG	-0.198788	-0.188612	-0.175031	-0.156924	-0.138602	-0.119768	-0.100769	-0.0787247	-0.0564871	-0.0336029	-0.0132882	0.00729553	0.0237492	0.0354433	0.0429303	0.046889	0.0464777	0	0.0416577	0.034727	0.0239609	0.0109612	-0.00703124	0	-0.0495032	-0.0729518	0	-0.122076	-0.143455	-0.165041	-0.188046	0	-0.232458	-0.252979	-0.270552	-0.286779	-0.302676	-0.317868	-0.334791	-0.352453	-0.370985	-0.388465	-0.407348	-0.425944	-0.445749	-0.463316	-0.486649	-0.512022
	EG	-2.53749	-2.53254	-2.52548	-2.52157	-2.51815	-2.51929	-2.51987	-2.52281	-2.52599	-2.5342	-2.54352	-2.55599	-2.57153	-2.59509	-2.62123	-2.65307	-2.68649	-2.72338	-2.76054	-2.80246	0	-2.89018	-2.93661	0	-3.03262	-3.08053	-3.12568	-3.16992	-3.20548	-3.23944	-3.26843	-3.29538	-3.31508	-3.33011	-3.3337	-3.3317	-3.3202	-3.30249	-3.27467	-3.2403	-3.19391	-3.13783	-3.06879	-2.98938	-2.8937	-2.78418	-2.66064	-2.52488
	EG	-3.56583	-3.55833	0	-3.5454	-3.54402	-3.54495	-3.54894	-3.55287	-3.55907	-3.56318	-3.56942	-3.57195	-3.57574	-3.58053	-3.58677	-3.5912	-3.59682	-3.59798	-3.59956	-3.59846	-3.59722	-3.59511	-3.59362	-3.58882	-3.58472	-3.57645	-3.5659	-3.55071	-3.52944	-3.50256	-3.4734	-3.43797	-3.39906	-3.3523	-3.29669	-3.23329	-3.16364	-3.08502	-3.00129	-2.90619	-2.8024	-2.6865	-2.55863	-2.41514	-2.25932	-2.08517	-1.89997	-1.69892
	EG	-0.385607	-0.384034	-0.385511	-0.387033	-0.390989	-0.397628	-0.407909	-0.419872	-0.435613	-0.453401	-0.476395	0	-0.530502	-0.566248	-0.60719	-0.652463	-0.704003	-0.757164	0	-0.878999	-0.947704	-1.02068	-1.09941	-1.18113	-1.26694	-1.35445	-1.4445	-1.53497	-1.62389	-1.71337	-1.80482	-1.89529	-1.98752	-2.0782	0	-2.25083	-2.33657	-2.4203	-2.50419	-2.58549	-2.66563	-2.7425	-2.81686	-2.88712	0	0	-3.07298	-3.12634
	EG	-0.0260233	-0.0236798	-0.0180431	-0.011945	0	0.000387845	0.0061398	0.0112222	0.0173905	0.0212026	0.0248333	0.027396	0.029105	0.0245808	0.0162764	0.0037231	-0.00999414	-0.0276425	-0.0478897	-0.072399	-0.0987899	-0.130881	-0.166291	-0.205915	-0.245934	-0.289983	-0.334959	-0.382467	-0.426644	-0.473019	-0.520594	0	-0.624364	-0.677173	-0.727577	-0.780434	-0.832716	-0.888504	-0.946096	-1.00769	0	-1.13481	0	-1.27034	-1.33947	-1.40978	-1.48274	-1.56101
	EG	-0.380081	-0.379123	-0.37629	0	-0.373664	-0.377338	-0.380173	-0.387367	-0.394388	-0.406716	-0.42042	-0.438414	0	-0.489452	-0.522816	-0.565029	-0.610827	-0.662975	-0.718358	-0.782846	-0.850203	-0.926991	-1.00756	-1.09537	-1.18532	-1.28132	-1.37758	-1.47883	-1.57528	-1.67555	-1.77564	-1.87811	-1.97913	-2.08097	-2.17497	-2.26936	-2.35841	0	0	-2.60768	-2.67766	-2.74294	-2.79563	-2.84046	-2.87018	-2.88676	0	-2.87663
	EG	-0.15175	-0.147659	-0.143994	-0.137087	-0.132155	-0.126727	-0.124727	-0.120301	-0.118726	-0.117179	0	-0.120341	-0.127284	-0.138356	-0.156246	-0.176973	-0.204264	-0.232887	-0.267864	-0.306257	-0.351894	-0.400528	-0.457545	-0.517759	-0.582858	-0.650227	-0.723449	-0.796743	-0.87166	-0.9476	-1.0293	-1.11214	-1.19969	-1.28628	-1.37409	-1.46086	-1.55188	-1.64277	-1.73758	-1.8327	-1.93007	0	0	-2.2142	-2.30569	-2.39043	-2.47576	-2.55519
	EG	-0.220248	-0.211261	-0.19932	-0.182794	-0.164885	-0.145911	-0.125432	-0.105312	-0.0863574	-0.0674265	-0.0523398	-0.0381682	-0.0272659	-0.0229871	-0.0235613	-0.0297088	-0.0408792	-0.0538926	-0.0723208	-0.0953769	-0.122703	-0.156295	-0.195683	-0.238696	-0.286713	-0.33776	-0.391212	-0.448703	0	-0.56419	-0.626806	-0.690607	-0.757439	-0.826202	-0.893814	-0.965039	-1.03809	-1.1131	-1.19235	0	-1.35736	-1.44405	-1.53217	-1.62164	-1.71329	-1.80223	-1.89497	-1.98787
	EG	-0.22414	-0.21418	0	-0.179499	-0.157854	-0.138517	-0.114318	-0.0909687	-0.0649696	-0.0428502	-0.0203264	-0.000626243	0.0175279	0	0.0334656	0.0340528	0.032641	0.0267733	0.0200434	0.00588958	-0.00910667	-0.0317561	-0.0566731	0	-0.119297	-0.155912	-0.192065	-0.232471	-0.267079	-0.305838	-0.344307	-0.387208	-0.429065	-0.47472	0	-0.560342	-0.604614	-0.653807	-0.703933	-0.759753	-0.815763	-0.877105	-0.938491	-1.00572	-1.07235	-1.14237	-1.21578	-1.29628
	EG	-0.21177	-0.199729	-0.186186	-0.16766	-0.1497	-0.129383	-0.109427	-0.0856972	-0.0632396	-0.0393669	-0.019533	0.00221872	0.018608	0.0306125	0.0374747	0.0425638	0.0414461	0	0.0359267	0.0282739	0.0153314	-0.000473702	-0.0226259	-0.0462696	-0.0751269	-0.10449	-0.137484	-0.170037	-0.202091	-0.234201	-0.270213	-0.305524	-0.344559	-0.382699	-0.419448	-0.455752	-0.495461	-0.535028	-0.579313	0	-0.671847	-0.720339	-0.772285	-0.824055	0	-0.933089	-0.994171	-1.05669
	EG	-0.194547	0	-0.169899	-0.151094	-0.131901	-0.112205	-0.0921578	0	-0.0459354	-0.0221856	-0.00106756	0.0201398	0.0372096	0.049272	0.0570962	0.0612037	0.0609585	0.0603706	0.0563545	0.0493929	0.03868	0.0256209	0.00769228	-0.0123231	-0.0344141	-0.0574556	-0.0814696	-0.104763	-0.124582	-0.144252	-0.164805	-0.184055	-0.202768	-0.219201	-0.231876	-0.242582	-0.25209	-0.260164	-0.269058	-0.277802	-0.286328	-0.292852	-0.299543	0	-0.310035	-0.311714	-0.317797	-0.324672
	EG	-2.23765	-2.23244	-2.22511	-2.22059	-2.21656	-2.21678	0	-2.21818	-2.2202	-2.22698	-2.23494	-2.24583	-2.25988	-2.28174	-2.30633	-2.33645	-2.36832	-2.40354	-2.43928	-2.4797	-2.52048	-2.56499	-2.61056	-2.65927	-2.70536	-2.75299	-2.79836	-2.84299	-2.8795	0	-2.94554	-2.97472	-2.99739	-3.01584	-3.02369	-3.02652	-3.02078	-3.00951	-2.98916	-2.96306	-2.92609	-2.88033	-2.82289	-2.75612	-2.67447	-2.58016	-2.47334	-2.35561
	EG	-3.17915	-3.17181	-3.1656	-3.15908	-3.15778	-3.15908	-3.16327	-3.1677	-3.17427	-3.17907	-3.18587	-3.18931	-3.19394	-3.19993	0	-3.21333	-3.2205	-3.22367	-3.2273	-3.22873	-3.2301	-3.23116	-3.23295	-3.23202	-3.23196	-3.22839	-3.22277	0	-3.19786	-3.17765	0	-3.12798	-3.09736	-3.05981	-3.01391	-2.96122	-2.90288	-2.83665	-2.76601	-2.68521	-2.59651	-2.49702	-2.38647	-2.26173	-2.12571	-1.9729	-1.81022	-1.63337
	EG	-0.280113	-0.278218	-0.278752	-0.279071	-0.281227	-0.285834	-0.293485	-0.302608	-0.314957	-0.3292	-0.348113	-0.368094	-0.39321	-0.424046	-0.459574	-0.499299	-0.544816	-0.591883	0	-0.700647	-0.762394	-0.82843	-0.899858	-0.974292	-1.05252	-1.13251	-1.21478	-1.29758	-1.37859	-1.46033	-1.54383	-1.62663	-1.71105	-1.79429	-1.87394	-1.95245	-2.03127	-2.10862	-2.18633	-2.26204	-2.3369	-2.40923	-2.47949	-2.54651	-2.61081	-2.66903	-2.72713	-2.78073
	EG	-0.0347473	-0.0320009	-0.0258243	-0.0187581	-0.0104307	-0.00369812	0.00369687	0.010906	0.0193377	0.0257639	0.0321524	0.0379254	0.0429029	0.0420665	0.0375698	0.029229	0.019847	0.00697482	-0.00835888	0	-0.0484259	-0.07454	-0.103829	-0.136864	-0.17005	-0.206752	-0.244184	-0.28356	-0.319341	-0.356768	-0.395137	-0.43768	-0.479127	-0.521373	-0.560971	0	-0.643233	-0.687008	-0.732413	-0.781435	-0.830856	-0.882801	-0.93611	0	-1.04778	-1.10462	-1.16431	-1.22927
data loss=20	PG	96.7209	96.7264	96.736	96.7506	96.7701	0	0	96.8482	96.8839	96.9227	96.9668	0	97.0732	97.1295	97.1898	0	97.3222	97.3957	97.4729	97.553	97.6365	97.7226	97.8088	97.8959	97.9867	98.0775	98.168	0	0	98.443	98.5287	98.6101	98.6859	98.7554	98.8206	98.8758	98.9202	98.9523	98.9704	98.9711	98.9551	98.9218	98.8668	98.7899	98.6912	98.5696	98.4189	98.2391
	PG	0	90.4179	90.4271	90.4412	90.4601	90.4815	90.5054	90.535	90.5691	0	90.6477	90.696	90.7484	90.8012	90.8576	90.9174	90.9807	91.0489	91.1202	91.194	91.2706	91.3495	91.4281	91.5072	91.5897	91.6721	91.7539	91.8368	91.9215	92.0036	92.0815	92.1555	92.2245	92.288	92.348	92.3992	92.4407	92.4713	92.4894	92.4916	92.4788	92.4506	92.4025	92.3344	92.2465	92.1377	92.0018	91.8389
	PG	84.7862	84.7914	84.8003	0	84.832	0	84.8752	84.9034	84.9358	84.9707	85.0103	0	85.1056	85.1552	85.2079	85.2638	85.3226	85.386	85.4522	85.5204	85.5911	85.6636	85.7356	85.8078	85.8831	85.9582	86.0326	86.108	86.1853	86.2602	86.3311	86.3985	86.4614	86.5194	0	86.6219	86.6605	86.6893	86.7068	86.7098	86.6993	86.6749	86.6322	86.5713	86.4922	86.3941	86.2707	86.1221
	PG	79.7832	79.7881	79.7967	79.8098	0	79.8469	79.8687	79.8957	79.9267	79.9599	79.9976	80.0412	80.0883	80.1352	80.185	80.2376	80.293	0	80.4145	80.4782	80.5442	80.6117	80.6783	80.745	80.8146	80.8838	80.9522	81.0215	0	0	81.2267	81.2886	81.3462	81.3995	81.4505	81.4941	81.5298	81.5566	81.573	81.576	81.5667	81.5446	81.5057	81.4499	81.3774	81.2875	81.1738	81.0365
	PG	75.311	75.3158	75.3241	75.3366	75.3534	75.3723	75.393	75.4188	75.4485	75.4801	75.516	75.5576	0	75.6469	75.6939	75.7436	75.7958	75.8519	75.9102	75.9699	76.0317	76.0947	76.1567	76.2185	76.2831	76.3471	76.4102	76.4742	76.5401	76.6038	0	76.7207	76.7737	76.8227	76.8699	76.9103	76.9434	76.9682	76.9836	76.9864	76.978	76.9579	76.9222	76.8708	76.8041	76.7213	76.6162	76.4888
	PG	71.2838	71.2885	71.2964	71.3085	71.3248	0	71.3627	71.3875	71.416	71.4462	71.4805	71.5203	71.5632	71.6055	0	71.6973	71.7468	71.7999	71.8551	71.9115	71.9696	72.0289	72.087	72.1447	72.205	72.2646	72.3232	72.3826	72.4439	72.503	72.5586	72.6112	72.6602	72.7055	72.7492	72.7866	72.8173	0	0	72.8569	72.849	72.8304	72.7972	72.7494	72.6874	72.6105	72.5126	72.3937
	PG	67.6327	67.6371	0	67.6563	67.6718	67.689	67.7078	67.7314	67.7584	67.787	67.8196	0	67.8981	67.9381	67.9803	68.0248	68.0714	68.1216	68.1737	68.2267	68.2814	68.3371	68.3914	68.4453	68.5016	68.5572	68.6117	68.667	68.7242	68.7793	68.8309	68.8798	68.9253	68.9672	69.008	69.0429	69.0714	69.0928	0	69.1082	69.1008	69.0835	0	69.0079	68.9502	68.8786	68.7871	68.6759
	PG	64.3388	64.343	64.3503	64.3614	0	64.3927	64.4106	64.4331	64.4589	64.4861	64.5171	64.5532	64.5921	64.63	64.6701	64.7124	0	64.8042	0	64.9038	64.9556	65.0082	65.0593	65.1099	65.1629	65.2149	0	65.3177	65.3715	65.4231	65.4713	65.517	65.5594	65.5984	65.6366	0	0	65.7157	65.728	65.7299	65.7227	65.7065	65.6773	65.6354	65.5812	65.5142	65.4282	65.3236
	PG	-0.0394403	-0.0367351	-0.0331161	-0.0290125	-0.0237172	-0.0186555	-0.0147598	-0.0104022	-0.005794	-0.00248989	0.000607337	0.00458825	0.00688504	0.00604216	0.00390121	-0.000722481	-0.00685198	-0.0130773	0	-0.0291691	-0.0409582	-0.0541047	-0.0699841	-0.0877176	-0.105339	-0.123644	-0.142211	-0.159089	-0.172841	-0.18604	-0.198657	-0.210142	-0.221423	-0.230703	-0.235659	-0.238485	0	-0.24346	-0.244193	-0.245148	-0.244877	-0.243081	-0.240716	-0.237093	-0.23124	-0.223382	-0.216287	-0.209054
	PG	1.11035	1.11025	1.10877	0	1.10365	0	1.0885	1.07971	1.07016	1.05781	1.04544	1.03467	1.02233	1.00523	0.986101	0.965179	0.942533	0.919859	0.895336	0	0.839522	0.808199	0.771815	0.731334	0	0.644503	0.594209	0.541745	0.48778	0.428256	0.362128	0.2903	0.212347	0.128996	0.0428539	-0.0502741	-0.150721	-0.258511	-0.374164	-0.500106	-0.633907	-0.774431	-0.925385	-1.08491	-1.25158	0	-1.61115	-1.80768
	PG	1.02278	1.02391	0	1.02226	1.01997	1.01527	1.00662	0	0.987041	0.975424	0.964321	0.954046	0.94197	0.926021	0.9084	0.888222	0.865823	0.844192	0.82182	0.79712	0.769707	0.740146	0.706262	0.667964	0.627838	0.583636	0.53583	0.48623	0.434655	0.377735	0.315283	0.247914	0.174589	0.0962079	0.0159574	-0.0704446	-0.164214	0	-0.37464	-0.493381	-0.619984	-0.752831	-0.894192	-1.04209	-1.19635	-1.35725	-1.52881	-1.70998
	PG	0.948518	0.949121	0.948937	0.94817	0.946502	0	0.932608	0.923959	0.914706	0.903044	0.891667	0	0.871641	0.856319	0.838577	0.819107	0.798292	0.777533	0.755791	0.731799	0.706221	0	0.645053	0.608005	0.569794	0.527953	0.481533	0.433603	0.384873	0.331007	0.271522	0.20674	0.136998	0.0629437	-0.0130401	-0.0947285	-0.183485	-0.278712	-0.381719	0	-0.613365	-0.73802	-0.8708	0	-1.15469	-1.3046	0	-1.63484
	PG	0.604819	0.605868	0.605603	0.603782	0.601035	0.595383	0.585759	0.575053	0	0.550892	0.538744	0.527947	0.515308	0.499445	0.48197	0	0.441296	0.42119	0.401332	0.379468	0.355789	0.3306	0.301813	0.269942	0.237126	0	0.165209	0.128683	0.0925807	0	0.0117252	-0.0324746	-0.0795087	-0.128586	0	-0.227607	-0.283219	0	-0.407602	-0.478395	-0.553528	-0.63131	-0.713174	-0.797786	-0.883996	-0.972842	-1.06787	-1.16833
	PG	0.569677	0.570772	0.570582	0.568865	0.566252	0.56079	0.551395	0.540934	0.529757	0	0.505599	0.495183	0.482959	0.467568	0.450596	0.431554	0.410987	0.39149	0.372291	0.351105	0.328125	0.303699	0.275751	0.244753	0	0.178841	0.142959	0.107555	0.0726143	0.0347369	-0.00558763	-0.0483123	0	-0.141236	-0.187562	-0.236458	-0.289994	-0.347604	-0.409783	-0.477955	-0.550313	-0.625175	-0.703895	-0.785097	-0.867694	-0.952742	0	-1.13985
	PG	0.538359	0.539502	0.539417	0.537842	0.53542	0.530202	0	0.510977	0.50018	0.488228	0	0	0.455346	0.440554	0.424226	0.405843	0.38598	0.367236	0.348842	0.328475	0.306348	0.282821	0.255841	0.225832	0.194928	0	0	0.0930654	0.0593506	0.0227686	-0.0161547	-0.0574228	-0.101412	-0.14725	-0.191847	-0.238904	-0.29052	0	-0.406136	-0.471969	-0.54186	-0.614149	-0.690109	-0.768342	-0.847795	-0.929555	0	0
	PG	0.507357	0.508518	0.508502	0.506996	0.504694	0.499607	0.490689	0.480751	0.470165	0.458468	0.44744	0.437824	0.426478	0	0.396092	0.378101	0.358668	0.340384	0.322483	0.302632	0.281047	0.258106	0.231761	0.202414	0.172215	0.140046	0.106141	0.0727852	0.0399836	0.00438922	-0.0334605	-0.0735775	-0.11635	-0.160874	-0.204037	-0.24954	-0.2995	-0.353337	-0.41142	-0.475163	-0.542814	-0.612731	-0.68613	-0.761611	0	0	-1.00095	-1.08981
	PG	-0.0235854	0	-0.0162184	-0.00946483	-0.00242345	0.00467573	0.0116885	0.019789	0.0280976	0.0357005	0.0423475	0.0498943	0.0566425	0	0.0608163	0.0596356	0.0578516	0.054378	0.0483587	0.0411181	0.0318436	0.0200088	0.00515321	-0.0110383	-0.02688	-0.0437373	-0.060545	-0.0772005	-0.0899759	0	-0.112221	-0.123149	-0.131546	-0.137499	0	-0.141752	-0.14118	-0.139906	-0.137846	-0.135732	-0.131981	-0.126993	0	-0.115624	-0.108303	-0.09822	-0.0894657	-0.0817129
	PG	-0.0211364	0	-0.01392	-0.00731318	-0.000458119	0.00642214	0	0.0210099	0.029026	0	0	0.0498875	0.0563201	0.0596109	0	0.0585052	0.0565001	0.0528349	0.0466556	0.0392932	0.0299206	0.0180026	0	0	-0.0291131	0	0	-0.0796177	-0.0924887	-0.104181	-0.115001	-0.126105	0	-0.140913	-0.14389	-0.145783	-0.145554	-0.144641	-0.14297	-0.141264	-0.137949	-0.13341	-0.128841	0	-0.116046	-0.106399	-0.0980682	-0.0907217
	PG	-0.0199162	-0.017673	-0.0127907	-0.00626958	0.000482168	0.00724345	0.0138719	0.02155	0.0294077	0.0365377	0	0.0497423	0.0559967	0.0591196	0.0592876	0.0577234	0.0555929	0.0518139	0.0455363	0.0380853	0.0286375	0.0166534	0.00166673	-0.0146493	-0.030616	-0.0475865	-0.064503	-0.0812839	-0.0942276	-0.106009	-0.116928	-0.128143	-0.136881	-0.143235	0	-0.148471	0	-0.147757	-0.146313	-0.144842	-0.141768	-0.137476	-0.133155	-0.127492	-0.120861	-0.111465	-0.10337	-0.0962451
	PG	-0.0211364	-0.0188601	-0.01392	-0.00731318	-0.000458119	0.00642214	0.0131829	0	0.029026	0.0363269	0.04266	0.0498875	0.0563201	0.0596109	0.0599295	0.0585052	0	0.0528349	0.0466556	0	0.0299206	0.0180026	0.00306962	-0.013195	-0.0291131	-0.0460337	-0.0628981	-0.0796177	-0.0924887	-0.104181	-0.115001	-0.126105	-0.134712	-0.140913	-0.14389	-0.145783	-0.145554	-0.144641	-0.14297	-0.141264	-0.137949	0	0	-0.122926	-0.116046	-0.106399	-0.0980682	-0.0907217
	PG	-0.0185053	-0.0162957	-0.011481	-0.00505832	0	0.00818401	0.0146459	0.0221409	0.0298038	0.0367311	0.0426809	0.0495134	0.0555557	0.0584779	0.058459	0.0567207	0.0544278	0.0505021	0.0440972	0.0365382	0.0269979	0.0149319	-0.000130438	-0.0165203	-0.0325609	-0.0496006	-0.0665852	-0.0834419	-0.0964813	-0.108377	-0.119429	-0.130795	-0.139706	-0.146258	-0.149633	-0.151962	-0.152199	-0.151776	-0.150615	0	-0.146678	-0.142705	-0.138701	-0.133352	-0.127033	-0.117947	-0.110153	0
	PG	-0.0166722	-0.0145162	-0.00980595	-0.00353344	0.00291111	0.00931183	0	0	0.0301369	0.0367585	0.0423914	0.0488958	0.0546142	0.0572279	0	0.0549196	0.0523816	0.0482294	0.0416219	0.0338803	0.0241782	0	-0.00322934	-0.019746	-0.0359126	-0.0530791	-0.0701929	0	-0.100404	-0.112493	0	-0.135367	-0.144548	-0.151408	-0.155128	-0.157834	-0.15847	-0.158467	-0.157741	-0.157014	0	0	-0.147668	-0.142787	-0.136935	-0.128311	0	-0.11453
	PG	-0.0153796	-0.0132781	-0.00866816	-0.0025396	0.00373552	0.00994203	0.0159469	0.0229315	0	0.0363789	0.0417136	0.0479087	0.053322	0.0556443	0.0550712	0.0528165	0.0500499	0.0456819	0.0388739	0.0309432	0.0210697	0.0086995	-0.00662637	-0.0232639	-0.0395495	-0.056841	-0.074088	-0.0912409	-0.104618	0	-0.128357	-0.140182	-0.149602	-0.156732	-0.160752	0	-0.164774	-0.165139	-0.164785	-0.164429	-0.162491	-0.159359	-0.156192	-0.151683	-0.146198	-0.137933	-0.1309	-0.124764
	PG	-0.0145087	0	-0.00767903	0	0.00461359	0.0107241	0.0158238	0.0227047	0.030251	0	0.0403523	0.046895	0.051893	0.0533921	0.0527496	0.0506503	0.0469958	0.0424605	0.0360659	0.0273158	0.017139	0.00512849	-0.0104159	0	-0.043929	-0.0608271	0	-0.0963451	-0.109394	0	-0.134241	-0.145786	0	-0.163472	-0.167413	-0.170426	-0.172528	-0.173119	0	-0.173028	-0.17203	0	-0.16573	-0.162491	-0.156911	-0.14876	0	-0.136853
	PG	-0.0141404	-0.0114401	-0.00743947	-0.00200167	0.00459747	0.0105552	0.0154845	0.0221707	0.0295031	0.0346943	0.0391103	0	0.0501173	0.0513645	0.0504937	0.0481803	0.0443374	0.0396218	0.0330603	0.0241506	0.0138228	0.00167166	0	-0.0315816	-0.0477419	-0.064761	-0.0831937	-0.100538	-0.113729	-0.126622	-0.138877	-0.150582	-0.160376	-0.16864	-0.172802	0	-0.178417	-0.179276	0	-0.179708	-0.178958	-0.175818	-0.173142	-0.170138	-0.164782	-0.156843	0	-0.145249
	NG	-0.10412	-0.101071	-0.096823	-0.090365	-0.0822935	0	-0.0675354	-0.0591052	-0.0499016	-0.0395445	0	-0.0142596	5.83e-05	0.0102348	0.0203751	0.0289407	0.0360438	0.0445756	0.0523702	0.0575334	0.0618009	0.0626225	0.0601734	0.0552533	0	0.0414029	0.0338711	0	0.020838	0	0.00627965	-0.00225817	-0.011072	-0.0203371	-0.0251437	-0.0312825	-0.0365196	-0.0420432	-0.0487673	-0.0568215	-0.0637055	-0.0702712	-0.0755293	-0.0794708	-0.0814075	-0.0796941	0	-0.0793209
	NG	-0.625516	0	-0.629375	0	-0.642608	-0.655255	-0.672393	-0.691963	-0.714621	-0.738901	-0.764707	-0.791166	-0.820098	-0.854349	-0.892	-0.932736	-0.977027	-1.02145	-1.06831	-1.11792	-1.17064	0	-1.2882	-1.35338	-1.42141	-1.49288	-1.56705	-1.64277	0	-1.79838	-1.88232	-1.96854	-2.05771	-2.14865	-2.23882	-2.33169	-2.42695	-2.52493	-2.6269	-2.73225	-2.83933	-2.94652	-3.05457	-3.16142	-3.26736	-3.37048	-3.47602	-3.58229
	NG	-0.0652847	-0.0600394	-0.053177	-0.0424806	-0.0303768	-0.0177584	-0.00473306	0.00921259	0.0231527	0.038305	0.0515473	0.0667053	0.0799765	0.0890904	0.0954124	0.0991041	0.0996496	0.100595	0.0981059	0.0930929	0.0854499	0.0736258	0.0578598	0.0410542	0.0218794	0.00288055	-0.0157745	-0.0333868	0	-0.0571769	-0.0687469	-0.0774399	-0.0854118	-0.0898386	-0.0893435	-0.0870415	-0.0829217	-0.0766123	-0.0716836	-0.0654189	-0.0579074	0	-0.0386515	-0.0267345	0	0.00443562	0.0206109	0.0368363
	NG	0.185359	0.188943	0.191414	0.195231	0.197488	0.19839	0.197345	0.196381	0.194633	0.194851	0.194294	0.197467	0.199977	0.201344	0.201994	0.203068	0.203254	0.207576	0.212026	0.217424	0	0	0.230511	0	0.236233	0.239192	0.242158	0.245843	0.252448	0.259369	0.263984	0.268886	0.271185	0.273809	0.27866	0.282639	0.283977	0.283871	0.279372	0.273892	0.266001	0.257394	0	0.240948	0.233167	0	0.221111	0.213888
	NG	0	-0.0366636	-0.0292194	-0.0209891	-0.0104785	-0.00146983	0.00859943	0	0	0.0412899	0.0525248	0.0637866	0.0742641	0.0794396	0.0826783	0.0818626	0.0806225	0.0769997	0.0727917	0.0650248	0.0564305	0.044305	0.0301684	0.0127516	-0.00257529	-0.0199349	-0.0362655	-0.0523313	-0.0627285	-0.0734058	0	-0.0922002	-0.0985812	-0.1029	-0.101083	-0.0975448	-0.0906148	-0.0830278	-0.0725704	-0.0627617	-0.0488689	-0.0331887	-0.0145528	0.00547977	0.0307265	0.0588826	0.0886464	0
	NG	-0.0616154	-0.0574915	-0.0501541	-0.0409136	-0.0300957	-0.0184421	-0.00611723	0.00629465	0.0191149	0.0322454	0.0447122	0.056794	0.0678262	0.075467	0.080541	0.0826339	0.0834106	0.0828293	0.0804844	0	0	0.0561122	0.0420494	0.0256472	0.00818927	-0.0110341	-0.0291258	-0.0472244	-0.0617396	-0.0758229	0	-0.102078	-0.113683	-0.12351	0	-0.132954	0	-0.136544	-0.136903	-0.13644	-0.133809	-0.12975	-0.123578	-0.114596	0	-0.0882878	-0.072598	-0.0557816
	NG	-0.0541317	-0.0491769	-0.0430862	-0.032707	-0.0224246	-0.011493	-0.000922048	0.0121192	0.0241627	0.037253	0.048453	0.0625256	0.0739446	0.0820258	0.085798	0.0884529	0.0874777	0.0870819	0.083186	0.0774976	0.0686831	0	0.0419638	0.0254045	0.00742991	0	-0.0293172	-0.046573	-0.0598721	0	-0.0838149	-0.0949127	-0.105742	-0.113172	-0.116674	-0.117696	-0.118256	-0.116546	-0.116176	-0.114317	-0.112484	0	-0.103386	-0.0967861	0	-0.0759301	-0.0660222	-0.055408
	NG	-0.0541	-0.0492	-0.0431	-0.0327	-0.0224	-0.0115	-0.000922	0.0121	0.0242	0.0373	0.0485	0.0625	0.0739	0.082	0	0.0885	0.0875	0.0871	0.0832	0.0775	0.0687	0	0.042	0.0254	0.00743	0	-0.0293	-0.0466	0	0	0	-0.0949	-0.106	-0.113	-0.117	-0.118	-0.118	-0.117	-0.116	-0.114	-0.112	0	-0.103	-0.0968	0	-0.0759	-0.066	-0.0554
	NG	-0.0982244	-0.0927865	0	-0.07208	-0.0581988	-0.0437508	-0.0277494	-0.0121626	0.00459285	0.0222074	0	0.0561573	0.0722039	0.0832033	0.0914958	0.0957784	0.0973257	0.0981265	0.0963087	0.0909282	0.0832887	0.0701761	0	0.0368225	0.017073	-0.00323596	-0.0217418	-0.0403102	-0.053335	-0.0656191	-0.0766184	-0.0867044	-0.0947445	-0.100575	0	-0.0981218	-0.093712	-0.0888636	-0.0844546	-0.0791259	0	-0.0660315	-0.0572273	-0.0471448	-0.035703	-0.0207739	-0.00676709	0
	NG	0	-0.0202744	-0.0151926	-0.00621082	0.00257515	0.0122418	0.0207002	0.0310889	0	0.0509114	0.0592591	0.0699309	0.0774182	0.0818295	0.0827188	0.0821871	0.0773413	0.0741097	0.067626	0.0595491	0	0.0350599	0.0178796	0.000460093	-0.0194469	-0.0382646	-0.0579602	0	-0.0901308	-0.10304	-0.116876	0	-0.140113	-0.148964	-0.153086	-0.154621	-0.156134	-0.155279	0	-0.153442	-0.15165	-0.147313	-0.142555	-0.134775	-0.126381	0	-0.102269	-0.0895526
	NG	-0.0632631	-0.0583484	-0.0503832	-0.039665	-0.0281072	-0.0147112	-0.00192588	0.0119403	0.0255553	0.0399551	0.0530962	0.0667191	0.0778616	0.0860727	0.090359	0.0919014	0.0911338	0	0.0854664	0	0.0693464	0	0.0402896	0.0225376	0.00309005	-0.0167166	-0.0356216	0	-0.0667193	-0.0786398	-0.0895863	-0.0998667	-0.108774	0	-0.115848	-0.114484	-0.111834	-0.108584	-0.104981	-0.100181	-0.094616	-0.0875093	-0.079793	-0.0687784	0	-0.0419997	-0.0278223	-0.0129695
	NG	-0.109565	-0.104304	-0.0941038	-0.0810596	-0.0648623	-0.0494116	0	-0.0141492	0	0.0231167	0.0413465	0.0601615	0.0776409	0.0892256	0.0980915	0.103012	0.106075	0.106896	0.106266	0.101016	0.0936152	0.0817962	0	0.0474402	0.0293659	0.0092884	0	-0.0294651	-0.0422438	-0.0548293	-0.0662056	-0.0781369	-0.0875092	-0.0954568	-0.0972968	-0.0983277	-0.0973354	-0.096665	-0.0948851	-0.0945244	-0.0921278	0	-0.0838171	-0.0784137	-0.0687421	-0.0564284	-0.0441838	-0.0329537
	NG	-0.0974403	-0.0915832	-0.0834924	-0.070801	-0.0574142	-0.0429047	-0.0279346	-0.011807	0.00405043	0.0213232	0.0368195	0.0541968	0.0692096	0	0.0871112	0.091604	0.0922794	0.0935284	0.0910641	0.0861876	0	0	0.0493313	0.0320966	0.0119778	-0.00738177	-0.0261957	0	-0.0562169	-0.0666443	-0.0769109	-0.0850686	-0.0925151	0	-0.094956	-0.0915694	-0.0871314	-0.0814495	-0.07768	-0.0720233	-0.0665777	-0.0607105	0	-0.0447216	-0.0352912	-0.0215757	0	0.00125742
	NG	-0.0510516	-0.0350411	-0.0142557	0.00790122	0.0228138	0.0257442	0	0.0051214	-0.00698209	-0.012451	-0.0121126	-0.00207038	0.0082096	0	0	0.00642267	-0.00189678	-0.00304035	-0.000199812	0.00582547	0.0133169	0.0197353	0.0221145	0.0216305	0.0162856	0.00840987	-0.00217923	-0.0122593	-0.0169077	-0.0210512	-0.0252982	-0.0260904	-0.0244024	-0.0156887	0	0.0228072	0.0343058	0.0356986	0.0236638	0.00395637	0	-0.0385495	-0.0475346	-0.0428674	-0.0261395	0.000769726	0.0210799	0.0333935
	NG	-0.124736	-0.121034	-0.11348	-0.103239	-0.0913107	-0.0794244	-0.0661729	-0.0516257	0	0	-0.00269262	0.0155872	0.0340823	0.0484526	0	0.0681631	0.0761629	0.0823922	0.0866297	0.0884995	0.0884556	0.083925	0.0759428	0.0652348	0.054177	0.0408161	0.026922	0	0.0014213	-0.0095522	-0.0209497	-0.0348734	-0.0469504	-0.0575904	-0.0642007	-0.0704337	-0.0745469	-0.0790843	-0.083647	-0.0888802	-0.0925383	-0.0955567	-0.0976414	-0.0989458	-0.0979748	-0.0944843	-0.0916194	-0.090789
	NG	-0.0351557	-0.0312694	-0.0244988	-0.0157505	-0.00736288	-0.00019405	0.00529865	0.0115614	0.0172965	0.022691	0.0283414	0	0	0	0.0449054	0.0422152	0	0.0361361	0.0327446	0.0296153	0.0254243	0.020431	0.0133726	0.00647076	0	-0.00193082	0	-0.000776441	0.00833957	0.0208062	0.0351389	0.0503535	0.0682027	0.0891414	0.113825	0.138807	0.162221	0.181718	0.195949	0.203887	0.206492	0	0.195176	0.181546	0.162759	0.140048	0	0.0708539
	NG	-0.0925713	-0.0861973	-0.0769517	-0.0635299	-0.0491199	-0.0338733	-0.0199781	-0.0036359	0.0121563	0	0.0434543	0.061195	0.0760721	0.0883578	0.0972741	0.104281	0.107487	0.110525	0.110467	0.108124	0.101442	0.0926863	0.0785491	0.0621125	0.0439138	0.0247004	0.0034235	-0.0160478	-0.0329842	-0.0481147	-0.0627203	0	-0.0850722	-0.0919002	-0.0949321	-0.0948984	-0.0953834	-0.0940284	-0.0927188	-0.0904291	-0.0871889	-0.0801518	-0.0718372	-0.0593202	-0.043729	-0.0231188	-0.00389672	0
	NG	-0.0304494	-0.0272071	-0.0217791	-0.0156922	-0.00929974	-0.00461271	-0.000443861	0.00376404	0.00892953	0.0145251	0.0215919	0	0.0402585	0.0469584	0	0.0572639	0.061704	0.0672091	0.0732991	0.0787194	0.0838849	0.0868108	0.0883243	0.0882711	0	0.0864305	0.0858675	0	0.0879206	0.0904417	0.0936838	0.0963379	0.100375	0.10591	0.116827	0.128436	0.141579	0.153997	0.166873	0.17958	0.194161	0.209766	0.22803	0	0.272543	0.299012	0.324331	0.348166
	NG	-0.0787631	0	-0.0688506	-0.0604055	-0.0496396	-0.0397282	-0.0280499	-0.0163095	-0.00296103	0.00851719	0	0.0328982	0.0454469	0.0529098	0.0589746	0.0616696	0.0643409	0.0651208	0.0647229	0.0607705	0.0561695	0.0470606	0.0355864	0.0212215	0.0077757	-0.00750264	0	-0.0378128	-0.0472479	0	-0.0648906	-0.0736055	-0.0800557	0	-0.0842169	-0.0832677	-0.0797737	-0.0759812	-0.0706244	-0.0660069	0	-0.0491855	-0.0378954	-0.0261632	-0.0100625	0.00881448	0.0287834	0.0475767
	NG	-0.0274153	-0.0222937	-0.0170104	-0.00804613	0	0.0107413	0.0195398	0.0300174	0.0396227	0.0503104	0	0.0697971	0.077647	0.0821833	0.0834642	0.0830715	0.078624	0.0755545	0	0.0615469	0.0506164	0.0375798	0.0207882	0	-0.0160075	-0.0346697	-0.0539221	-0.0714146	-0.0853882	-0.0980154	0	-0.122283	-0.133534	-0.14199	-0.145437	-0.146545	-0.147371	-0.146079	-0.145661	-0.143136	-0.140675	-0.135965	-0.130599	-0.122494	-0.113583	-0.0998879	-0.0888546	-0.0760684
	NG	-0.0648144	-0.0599073	-0.0517762	-0.0409874	-0.029264	-0.0157852	-0.0028279	0.0111261	0.024957	0.0395067	0.0529439	0.0667526	0.0781645	0.0865346	0.0909931	0	0.0919234	0.0904443	0.0863024	0.0803331	0.070213	0.0573446	0	0.0233057	0.00389762	-0.0159958	-0.0348745	-0.052193	-0.0659769	-0.0779626	-0.0888703	-0.0992737	-0.108171	-0.113913	-0.115274	-0.113912	-0.111155	-0.107922	-0.104213	-0.0994531	-0.0938334	-0.086735	0	-0.0678757	-0.0560834	0	-0.0262654	-0.0111609
	NG	-0.109495	-0.104156	-0.0940231	-0.0808869	-0.0647741	-0.0491971	-0.032088	-0.0139137	0.00548715	0.0233636	0.0415044	0	0.0777757	0.0894557	0.098229	0.103238	0.106232	0.107149	0.106439	0.1013	0.0938022	0.0820816	0.0666825	0.0477174	0.0295617	0	0	-0.02915	-0.0419972	-0.0544542	-0.0658617	-0.0776507	-0.0870411	-0.0948228	-0.0966915	0	-0.0965791	-0.0957553	-0.0939779	-0.0934597	-0.0910755	-0.0875615	-0.082586	-0.0769929	0	-0.0548117	-0.0425456	-0.0311255
	NG	-0.0972079	-0.0915392	-0.0833533	-0.0707907	-0.0571604	-0.0427256	0	-0.0113376	0.00477025	0.0218161	0.0373197	0.0544304	0.0694451	0.0800079	0.0871892	0.0916172	0	0.0938393	0.0916532	0.086702	0.0788079	0.06627	0.0500424	0	0.0125476	-0.00703573	-0.0258579	-0.0435119	-0.0559887	-0.0664982	-0.0765009	-0.0846174	-0.0916838	-0.0957299	-0.0937628	-0.0904551	-0.0858681	-0.0803258	0	-0.0709137	-0.0653052	-0.0595031	-0.0524788	-0.0435242	-0.0339113	-0.0202604	-0.00866776	0.00282356
	NG	-0.0509259	-0.0348695	-0.0138142	0.00841717	0	0.0260251	0.01763	0.00470314	-0.00761435	-0.013223	-0.0126762	-0.00233581	0.00844662	0	0.0126455	0.0069705	-0.00150144	-0.00302631	-0.000476857	0.00518036	0.0125783	0.0188705	0.0214527	0.0211925	0.0162474	0.00862407	-0.00161137	-0.0116344	-0.0161458	0	-0.0248462	-0.0260128	-0.024597	-0.0161329	0.00328419	0.0225211	0.0342971	0.0358035	0.0239327	0.0041885	0	-0.0384522	-0.0474594	-0.0429195	-0.0261084	0.000860562	0.0214056	0.03378
	NG	-0.122762	-0.119013	-0.111523	0	-0.0894904	-0.0775794	-0.0645537	-0.0500292	-0.0339365	-0.0180335	-0.00140704	0.0169111	0.0352338	0.049593	0.0605145	0.0691627	0.0770507	0.0832629	0.0874096	0.089304	0.0891706	0.0847364	0.0767422	0.066087	0.0550871	0.0418719	0	0.0134819	0.00268756	-0.00814682	-0.0194835	-0.0332535	-0.0452417	-0.0556886	-0.0621893	-0.068128	-0.0720777	-0.0762968	-0.0805388	-0.0853849	-0.0886961	-0.0911263	-0.0927488	-0.0933933	-0.09174	0	-0.0837389	-0.0818925
	PNG	-0.84275	-0.840861	-0.83991	-0.838176	0	0	-0.843732	-0.848743	-0.855477	-0.86231	-0.872716	-0.883251	-0.896614	-0.914737	-0.936785	-0.961902	-0.990638	-1.01976	-1.05253	0	0	0	-1.20897	-1.25305	0	-1.3455	-1.39087	-1.43557	-1.47583	0	-1.55259	-1.58795	-1.62091	-1.64954	-1.67151	-1.68973	-1.7028	-1.71045	-1.71573	-1.71472	-1.70799	-1.69508	-1.6749	-1.64692	-1.61194	-1.56555	-1.51336	-1.45323
	PNG	-0.369582	-0.367665	-0.367566	-0.366731	-0.367499	-0.37049	-0.375845	-0.381913	-0.390199	-0.399752	-0.412502	-0.425357	-0.442257	-0.464467	-0.490837	-0.520763	-0.555615	-0.59139	-0.63111	-0.674755	-0.722221	-0.773431	-0.8292	-0.887162	0	0	-1.07108	-1.13275	-1.1912	-1.24919	-1.30704	-1.36288	-1.41757	-1.46867	-1.51279	-1.5529	0	-1.62135	-1.64955	-1.67167	-1.68835	-1.6974	-1.69907	-1.69157	-1.67459	-1.64488	-1.60793	-1.55944
	PNG	-0.173619	-0.171467	-0.170581	-0.168696	-0.168393	-0.169566	-0.172303	0	-0.182504	-0.189372	-0.200273	-0.211538	-0.226162	-0.245881	-0.269063	-0.296053	0	-0.360128	-0.397127	-0.437173	-0.480654	-0.528128	-0.579494	-0.632156	-0.688155	-0.744826	-0.801802	-0.860086	-0.915339	0	-1.02601	-1.0797	-1.13335	-1.18484	-1.23158	-1.27705	-1.32032	-1.36094	-1.40071	-1.43679	-1.47014	-1.50073	-1.527	-1.54773	-1.56485	-1.57318	-1.57877	0
	PNG	-0.123508	-0.121964	-0.119237	-0.116849	-0.114963	-0.11484	-0.116325	-0.119241	-0.123212	-0.12953	-0.137787	-0.147131	-0.159196	-0.176611	-0.198047	-0.224143	-0.253075	-0.28434	-0.318473	0	-0.397379	-0.442474	-0.49114	0	-0.595707	-0.650535	-0.705555	-0.760953	-0.81208	-0.863888	-0.915439	-0.967344	-1.01768	-1.06703	-1.11184	-1.1555	-1.19666	-1.23678	0	-1.31405	-1.34955	-1.38224	-1.41217	-1.43881	-1.46075	-1.4769	-1.49035	-1.50057
	PNG	-0.824937	-0.823093	-0.82199	-0.819571	-0.818626	-0.819795	-0.822401	-0.825837	-0.830615	-0.836114	-0.84471	-0.852644	-0.863647	-0.879793	-0.898794	-0.920659	-0.946365	-0.972071	-1.00118	-1.03294	-1.06599	-1.10212	-1.14158	-1.18201	-1.2238	-1.26473	-1.30558	-1.34565	-1.3806	-1.41459	-1.44828	-1.47827	-1.50599	-1.53004	-1.54699	-1.56058	-1.56935	0	-1.57267	-1.5679	-1.55755	-1.54071	-1.51701	-1.48638	-1.44851	-1.39976	0	-1.28528
	PNG	-2.33913	-2.33625	-2.33273	0	0	-2.31475	0	-2.29915	0	-2.27638	-2.26304	-2.24542	-2.22583	-2.20696	-2.18519	-2.16166	-2.13604	-2.10493	-2.07127	-2.03463	0	-1.95048	-1.90473	-1.85471	-1.80106	-1.74271	-1.67942	-1.61238	-1.53619	-1.45661	-1.37378	-1.28537	-1.19289	-1.09558	-0.989885	-0.880752	-0.766197	-0.64668	-0.524624	-0.398706	-0.267879	-0.132941	0.00696734	0.151267	0.299811	0.456569	0.614558	0.776988
	PNG	-1.50271	1.5	-1.49719	-1.49463	-1.49119	-1.48921	-1.48833	-1.48787	-1.4871	-1.48734	-1.48811	-1.48824	-1.48989	-1.49522	-1.50207	-1.51131	-1.52219	0	-1.54293	-1.55506	-1.56777	-1.58104	-1.59489	-1.60939	-1.6218	-1.6335	-1.64303	-1.64988	-1.65054	-1.64939	-1.64518	-1.63804	-1.62708	-1.61218	-1.58895	-1.56087	-1.52815	-1.4912	-1.44897	-1.40293	-1.35126	-1.29351	-1.22959	-1.15975	-1.08173	-0.995746	-0.904675	-0.807607
	PNG	-1.70112	-1.69448	-1.68367	-1.66871	-1.65103	-1.63152	-1.61108	-1.58714	-1.5605	-1.53172	-1.50027	-1.46436	-1.42788	-1.39202	-1.35631	-1.32032	-1.28472	-1.24743	-1.20985	-1.17346	-1.13914	-1.10674	0	-1.0533	-1.03051	0	-0.994866	-0.980736	-0.967248	-0.957856	-0.952922	-0.952627	-0.956621	-0.964379	-0.973044	-0.985322	0	-1.02507	-1.05175	-1.08276	-1.11674	-1.15103	-1.18643	-1.22038	-1.25176	-1.27908	-1.30554	-1.32837
	PNG	-0.377692	-0.37538	-0.374336	0	-0.37106	-0.371133	-0.37257	-0.374721	-0.378097	-0.382161	-0.388613	-0.394936	-0.404007	-0.417286	-0.433033	0	-0.473855	-0.496037	-0.521023	-0.549388	-0.580452	0	-0.652766	0	-0.734409	-0.777107	-0.82049	-0.863948	-0.9043	-0.945025	-0.985947	-1.02593	-1.06598	-1.10462	-1.13803	-1.17028	-1.20141	-1.23074	-1.25939	-1.28558	-1.30995	-1.3317	-1.35051	-1.36598	0	-1.3842	-1.38962	-1.39118
	PNG	-2.04635	0	0	-2.03665	-2.03227	-2.0294	-2.02685	-2.02486	-2.02233	0	-2.01847	-2.01619	-2.0147	-2.01729	0	-2.02831	-2.03703	-2.04489	-2.0526	-2.06228	0	-2.08257	0	-2.10429	0	-2.12122	-2.12596	-2.12795	-2.12268	-2.11504	-2.10347	-2.08797	-2.06758	-2.04235	-2.00679	-1.96577	-1.91795	-1.86423	-1.80417	-1.73796	-1.6642	-1.58295	0	-1.39464	-1.28647	-1.16745	0	-0.906551
	PNG	-2.10877	-2.10808	-2.1071	-2.10659	-2.10659	-2.10858	-2.11179	-2.11451	-2.11716	-2.1211	-2.12458	0	-2.1275	-2.13099	-2.13446	-2.13839	-2.14109	-2.14186	0	-2.13957	-2.13748	-2.13445	-2.13134	-2.12773	-2.12067	-2.11256	-2.10197	-2.08852	-2.06842	-2.04629	-2.02103	-1.99368	-1.96224	-1.92681	-1.88388	-1.83653	-1.78412	-1.72747	-1.66502	-1.59858	-1.52526	-1.44486	-1.35814	-1.26394	-1.16096	0	-0.929143	-0.802397
	PNG	-0.916409	-0.9142	-0.912725	-0.910593	-0.909625	-0.910103	0	-0.915111	0	-0.924568	-0.932103	-0.939353	-0.949704	-0.964542	-0.982818	-1.00412	-1.02912	-1.05446	-1.08296	-1.11402	-1.1479	-1.18483	-1.22492	-1.26623	-1.30958	-1.35341	-1.39754	-1.4416	-1.48202	-1.52188	-1.56177	0	-1.63863	0	0	-1.73096	-1.75566	-1.77749	-1.79744	-1.8137	-1.82666	0	-1.84032	-1.83915	-1.83305	-1.81897	-1.8019	-1.77918
	PNG	-0.193389	-0.191949	-0.190745	0	-0.188449	-0.190657	-0.19386	-0.198526	0	-0.209905	-0.218467	-0.227029	-0.23777	-0.25441	-0.274503	-0.298391	-0.32526	0	-0.385102	-0.419586	-0.455209	-0.495364	-0.538632	-0.583787	-0.630898	-0.679101	-0.727515	-0.777438	-0.823832	-0.871327	-0.920344	0	0	-1.0656	0	-1.15281	-1.19407	-1.23422	-1.27564	-1.31661	-1.35589	-1.39433	-1.43011	-1.46457	-1.49693	-1.52483	-1.55302	-1.58099
	PNG	-0.0812918	-0.0792044	-0.075428	-0.071004	-0.0661643	-0.0615588	-0.0576447	-0.0541469	-0.0503742	-0.0462438	-0.0413456	-0.0367752	-0.0326726	-0.0324615	-0.0347718	0	-0.0465262	-0.0541221	-0.0635645	-0.0756496	-0.0910157	-0.110223	-0.132804	-0.159201	-0.187612	-0.219108	-0.251301	-0.284433	0	-0.351579	-0.38831	-0.427589	-0.467837	-0.508525	-0.546683	-0.585656	0	-0.66492	-0.706103	-0.748657	-0.791216	0	-0.875502	-0.915569	-0.954048	-0.990169	0	0
	PNG	0	-1.00753	0	-1.01088	-1.01494	-1.02163	-1.03129	-1.04105	-1.05377	-1.06762	-1.08507	-1.1016	-1.12149	-1.14635	-1.17435	-1.20385	-1.23867	-1.27247	-1.30996	-1.35027	-1.39259	-1.43687	-1.48624	-1.53563	-1.58656	-1.63603	-1.68583	-1.73302	-1.77552	-1.81468	-1.85322	-1.88502	0	0	-1.94725	-1.95194	-1.94952	-1.93542	-1.91363	-1.88018	-1.83453	-1.77423	0	-1.60818	-1.49945	-1.36861	-1.22255	-1.05585
	PNG	-0.530679	-0.530356	-0.531058	-0.53303	-0.536815	-0.543676	-0.551764	-0.563558	0	-0.59287	-0.612327	-0.634066	-0.658307	-0.68895	-0.722443	-0.76114	-0.803465	-0.847847	-0.895824	-0.94771	-1.00181	-1.06091	-1.12222	-1.18528	-1.25018	-1.31591	-1.37977	-1.44492	-1.50447	-1.56325	-1.61948	-1.6728	-1.72263	-1.76873	-1.80624	-1.8407	-1.86837	-1.89077	-1.90754	-1.91724	-1.91818	0	-1.89515	-1.86771	-1.82921	-1.77599	-1.71169	-1.6342
	PNG	-0.301689	-0.298289	-0.296417	-0.292838	-0.290735	-0.289388	-0.290527	-0.292107	-0.296216	0	-0.30987	-0.318895	-0.332753	-0.351609	0	0	-0.436685	-0.471044	-0.510679	-0.554326	0	-0.655681	-0.713676	-0.773853	-0.838391	0	-0.971528	-1.0394	-1.10513	-1.17054	-1.23757	0	-1.36961	-1.43359	-1.49247	-1.54854	0	-1.65381	-1.7034	-1.74797	0	-1.82513	-1.85555	-1.87802	0	-1.89842	0	-1.88658
	PNG	-0.207572	-0.205175	-0.2031	0	-0.197528	-0.196595	-0.196293	-0.19725	-0.199434	-0.202915	0	-0.216525	0	-0.242178	-0.260407	-0.283462	-0.310754	-0.339928	-0.373105	-0.410853	-0.451877	-0.497769	-0.547449	-0.600041	-0.655577	-0.713485	-0.772148	-0.833523	-0.891966	0	-1.0128	-1.07301	-1.13336	-1.19331	-1.24837	-1.30359	-1.35693	-1.40907	-1.45986	-1.50855	-1.55425	-1.59803	-1.63746	-1.67283	-1.704	0	-1.74825	-1.76287
	PNG	-0.260953	-0.259335	-0.258178	-0.256869	-0.256536	0	-0.260155	-0.264777	-0.27104	-0.278251	0	-0.301538	-0.316411	-0.336936	-0.360405	0	-0.42045	-0.454179	-0.492017	-0.533621	-0.578068	-0.627355	-0.679504	-0.733508	-0.790415	-0.848774	-0.906711	-0.966883	-1.02337	-1.08027	-1.1369	-1.19236	-1.24688	-1.29987	-1.34762	-1.39502	-1.43934	-1.48181	-1.52303	0	-1.5957	-1.62841	-1.65633	0	0	-1.71239	-1.72185	-1.72609
	PNG	-1.43855	-1.43621	0	-1.43235	-1.4303	-1.42908	-1.42937	-1.42941	0	-1.43263	-1.43727	-1.44063	-1.44668	-1.45682	-1.46869	-1.48262	-1.50032	-1.51744	-1.53683	-1.55836	-1.58134	-1.6055	-1.63145	-1.65725	-1.68307	-1.70743	-1.73121	-1.75342	-1.76972	-1.78405	-1.79618	-1.80343	-1.80782	-1.80785	-1.79958	-1.78666	-1.76939	-1.74575	-1.71687	-1.6815	0	-1.59026	-1.53366	-1.46874	-1.39554	-1.31074	-1.21996	-1.1193
	PNG	-1.88073	-1.87755	-1.87415	-1.87014	-1.86517	-1.86154	-1.85814	0	-1.85146	-1.8481	-1.845	-1.84124	-1.8382	-1.83911	-1.84148	-1.84655	0	-1.85934	0	-1.8728	-1.88037	-1.88923	0	-1.90736	-1.91476	-1.92096	0	-1.92498	-1.91864	-1.91013	-1.89794	-1.88209	-1.86165	-1.83668	-1.80183	-1.76187	-1.71559	-1.66387	0	-1.54315	-1.47309	-1.39606	0	-1.21841	-1.11664	-1.00481	-0.886694	-0.760879
	PNG	-1.87417	0	-1.8725	-1.87197	-1.87196	0	-1.87706	-1.87972	0	0	-1.88989	-1.89153	-1.89308	-1.89672	-1.90039	-1.90453	-1.90752	-1.90862	-1.90813	-1.90738	-1.90602	-1.90385	-1.9018	-1.8994	-1.89379	-1.88731	-1.87864	-1.86734	-1.8497	-1.83028	-1.8081	-1.78417	0	-1.72539	-1.68724	-1.64514	-1.59857	-1.54827	-1.4928	0	0	-1.29729	-1.22017	0	-1.0444	-0.943409	-0.837074	-0.723741
	PNG	-0.848001	-0.845618	-0.843737	-0.841079	-0.839328	0	-0.840039	-0.84143	-0.844258	-0.847703	-0.853346	-0.858582	0	-0.879183	-0.894882	-0.913495	-0.935605	-0.957961	-0.983272	-1.01106	-1.04152	-1.07493	-1.11135	-1.14896	-1.18846	-1.22844	-1.2686	-1.30868	-1.34506	-1.38093	-1.41675	-1.45149	-1.48562	-1.51717	-1.54311	-1.56648	-1.58755	-1.60594	-1.62255	-1.63573	-1.6458	0	-1.65447	-1.65128	-1.64347	-1.62809	0	-1.58695
	PNG	-0.185307	-0.183747	-0.182298	-0.180296	-0.17922	-0.180828	-0.183295	-0.187133	-0.191456	-0.196467	-0.203817	-0.211045	-0.22031	-0.235297	-0.253633	-0.275625	-0.300468	-0.326507	0	-0.38773	-0.420746	-0.458156	-0.498497	-0.54053	-0.584441	-0.629299	-0.674215	-0.720491	-0.763122	-0.80668	-0.851654	-0.89659	-0.940858	-0.984059	-1.02305	0	-1.09863	-1.13397	-1.17053	-1.20651	-1.24074	-1.2741	-1.30478	-1.3341	-1.36135	-1.38412	-1.40721	-1.43014
	PNG	-0.0801402	0	-0.0740965	-0.0695053	-0.0644892	-0.0595572	-0.0553184	0	-0.0472106	-0.0425408	-0.0370536	-0.03182	-0.0270252	-0.0259546	-0.0274022	-0.0315366	-0.0371569	-0.0436031	-0.0518262	-0.062543	-0.0765413	-0.0942238	-0.115146	-0.139781	-0.166392	-0.195913	-0.226001	0	-0.287359	-0.319284	-0.35337	-0.389904	-0.427331	-0.465002	0	-0.535635	-0.570981	-0.60796	-0.645437	0	-0.72262	-0.760886	-0.798575	0	-0.868116	-0.899647	-0.931265	-0.963126
	EG	-0.215815	-0.206455	-0.193128	-0.175911	-0.155552	-0.134696	-0.111489	0	-0.0653759	-0.0444839	-0.0255332	0	0.00891089	0.0175561	0.02392	0.0255806	0.02354	0.0196631	0.0131798	0.00223235	-0.0114547	-0.0304236	-0.053302	-0.0795438	-0.107662	-0.138233	-0.16901	-0.202286	-0.231618	-0.263072	-0.294966	-0.327456	-0.360512	-0.394987	-0.426183	-0.460317	0	-0.53268	-0.572356	-0.615145	-0.65973	-0.708151	-0.758427	-0.812269	-0.868938	-0.926877	-0.991325	-1.06055
	EG	-0.242051	-0.229911	-0.216095	-0.197108	-0.178785	-0.15801	-0.137365	-0.112424	-0.0891718	0	-0.0440657	-0.0207099	-0.00311775	0.0105586	0.0190018	0.0263637	0.0275838	0.0297755	0.027312	0.0228597	0.0130545	0.00116804	-0.0171786	0	-0.060564	-0.0846786	-0.112643	-0.139447	-0.165227	-0.190145	-0.218978	-0.246883	0	-0.308611	-0.3379	-0.366287	-0.398445	-0.430374	-0.467192	-0.504397	-0.546315	-0.58825	-0.63454	-0.681332	-0.731906	-0.781074	-0.838337	-0.897808
	EG	0	-0.931189	-0.940683	-0.949613	-0.974495	-1.00154	-1.04355	-1.08616	-1.14519	0	-1.28782	-1.37087	-1.47438	-1.58675	-1.71949	0	-2.01955	-2.18477	-2.37096	-2.56459	0	-3.00247	-3.24799	-3.50033	-3.77409	-4.05374	-4.35313	-4.65743	-4.9768	-5.30067	-5.64329	-5.9887	-6.35119	-6.71468	-7.08863	-7.46223	-7.84837	-8.23141	-8.62563	0	-9.4079	-9.79235	0	-10.5494	-10.9172	-11.2626	-11.6022	-11.9162
	EG	-2.1693	0	-2.18144	-2.20037	-2.22958	-2.26815	-2.31716	-2.37345	-2.43995	-2.51605	-2.60458	-2.70154	-2.81197	-2.9366	0	-3.22454	-3.38929	-3.56445	-3.75358	-3.95629	-4.174	-4.40465	-4.65076	-4.909	-5.17956	-5.46018	-5.75035	-6.04693	-6.3463	-6.64941	-6.95523	-7.25929	0	-7.85625	-8.13911	0	-8.66618	-8.90577	-9.12709	-9.32679	0	-9.65616	0	-9.88295	-9.95728	-10.0031	-10.0292	-10.0326
	EG	-1.87294	-1.87965	-1.88693	-1.91247	-1.94124	-1.99044	-2.04166	-2.11114	-2.18396	-2.27757	-2.37589	-2.49359	-2.61803	-2.76767	-2.92381	0	0	-3.49314	-3.70319	-3.93532	-4.17166	0	-4.69166	0	-5.25811	0	-5.86336	-6.18226	-6.49566	-6.82344	-7.14911	0	-7.82098	-8.16372	-8.49532	-8.83434	-9.16298	-9.49659	-9.81786	-10.1416	-10.4488	-10.7533	-11.037	-11.3144	-11.565	-11.8019	-12.0108	-12.204
	EG	-14.5111	-14.502	-14.4995	-14.4914	-14.4937	-14.4933	-14.5014	-14.504	-14.5124	-14.5117	-14.5171	-14.5114	-14.5079	-14.4957	0	-14.4623	-14.4378	0	-14.3495	-14.2852	-14.2138	-14.1233	-14.0242	-13.9012	-13.767	-13.6054	0	-13.2191	-12.9883	-12.7246	-12.4408	-12.1218	-11.7795	-11.3997	-10.9919	-10.5467	-10.0751	-9.56493	-9.03168	-8.45955	-7.86166	-7.22552	0	-5.86277	-5.13872	-4.37593	-3.59406	-2.78006
	EG	-0.322657	0	-0.329685	-0.336618	0	-0.370418	-0.398222	-0.427237	0	-0.506891	-0.559259	0	-0.679985	0	0	-0.932583	-1.03963	-1.1497	-1.27432	-1.40529	-1.5508	-1.70357	-1.87166	-2.04543	-2.23432	-2.42823	-2.63521	-2.84713	-3.06893	-3.29596	-3.53689	-3.78234	-4.04153	-4.30442	-4.57594	-4.85162	-5.13951	-5.43126	-5.73636	-6.04425	-6.36366	-6.68554	0	-7.34844	-7.68878	-8.02555	-8.37193	-8.71562
	EG	-0.313339	-0.313223	-0.305037	-0.301141	-0.290717	-0.288079	-0.279173	-0.276567	-0.268298	-0.26791	-0.263202	-0.265299	-0.264037	-0.275464	-0.285574	-0.306499	-0.325601	-0.354715	-0.382727	-0.423222	-0.462438	-0.514946	-0.568486	-0.634655	0	-0.776443	-0.85334	-0.942063	-1.02605	0	-1.22042	-1.33248	0	-1.57051	-1.6941	-1.83264	-1.97305	-2.12945	-2.2904	-2.46886	0	-2.85113	-3.05597	-3.27912	-3.50637	-3.74998	-4.00209	-4.27461
	EG	-0.448372	0	-0.431791	-0.421484	-0.40111	-0.387387	-0.364178	-0.348757	-0.325273	-0.309221	-0.287758	-0.274062	0	0	-0.239216	-0.241059	0	-0.246996	-0.25111	-0.267939	-0.281131	-0.307146	-0.329821	-0.362171	-0.390148	-0.425855	-0.453548	-0.48814	-0.509607	-0.536662	-0.555831	-0.579101	-0.594773	-0.61488	-0.621024	-0.633134	0	-0.647106	-0.651855	-0.664795	-0.672318	-0.69137	-0.706225	-0.733108	-0.758985	-0.798373	-0.844348	-0.911423
	EG	-0.215973	0	-0.190681	-0.172372	-0.154841	-0.134809	0	-0.0921853	-0.0704082	0	-0.0280594	-0.00697344	0.00847264	0.0197158	0.0255248	0.0296675	0	0.0259159	0.0191383	0	0	-0.0223105	-0.0466462	-0.0725149	-0.10403	-0.13612	-0.172369	-0.208262	-0.244247	-0.280456	-0.32115	-0.361335	-0.40588	-0.449789	-0.492981	-0.535968	-0.583079	-0.630332	-0.682972	-0.735817	-0.793528	-0.851634	-0.91389	-0.976246	-1.0429	0	-1.18102	0
	EG	-0.198788	-0.188612	-0.175031	-0.156924	-0.138602	-0.119768	-0.100769	0	-0.0564871	-0.0336029	-0.0132882	0.00729553	0.0237492	0.0354433	0	0.046889	0	0.0457901	0.0416577	0.034727	0.0239609	0.0109612	-0.00703124	-0.0271398	-0.0495032	-0.0729518	-0.0977557	-0.122076	-0.143455	-0.165041	-0.188046	0	-0.232458	-0.252979	-0.270552	-0.286779	-0.302676	-0.317868	-0.334791	-0.352453	-0.370985	-0.388465	-0.407348	-0.425944	-0.445749	-0.463316	-0.486649	-0.512022
	EG	-2.53749	-2.53254	0	-2.52157	-2.51815	-2.51929	-2.51987	-2.52281	-2.52599	-2.5342	-2.54352	-2.55599	-2.57153	-2.59509	-2.62123	-2.65307	-2.68649	-2.72338	-2.76054	-2.80246	0	-2.89018	-2.93661	-2.98613	-3.03262	-3.08053	-3.12568	-3.16992	-3.20548	-3.23944	-3.26843	-3.29538	-3.31508	-3.33011	-3.3337	-3.3317	-3.3202	-3.30249	-3.27467	-3.2403	-3.19391	-3.13783	-3.06879	-2.98938	-2.8937	-2.78418	-2.66064	-2.52488
	EG	-3.56583	0	-3.55216	0	-3.54402	0	0	-3.55287	-3.55907	-3.56318	-3.56942	-3.57195	-3.57574	-3.58053	-3.58677	-3.5912	-3.59682	-3.59798	-3.59956	-3.59846	0	-3.59511	-3.59362	-3.58882	-3.58472	-3.57645	-3.5659	-3.55071	-3.52944	-3.50256	-3.4734	-3.43797	-3.39906	-3.3523	-3.29669	0	-3.16364	-3.08502	-3.00129	-2.90619	-2.8024	-2.6865	-2.55863	-2.41514	0	0	-1.89997	-1.69892
	EG	-0.385607	-0.384034	-0.385511	-0.387033	0	-0.397628	-0.407909	-0.419872	-0.435613	-0.453401	-0.476395	-0.50062	-0.530502	0	-0.60719	-0.652463	-0.704003	-0.757164	-0.815672	-0.878999	-0.947704	-1.02068	-1.09941	-1.18113	-1.26694	-1.35445	-1.4445	-1.53497	-1.62389	-1.71337	-1.80482	-1.89529	-1.98752	-2.0782	-2.16532	-2.25083	-2.33657	-2.4203	-2.50419	-2.58549	-2.66563	-2.7425	-2.81686	-2.88712	-2.95407	-3.01395	-3.07298	-3.12634
	EG	-0.0260233	-0.0236798	0	-0.011945	0	0.000387845	0.0061398	0.0112222	0.0173905	0.0212026	0.0248333	0.027396	0.029105	0.0245808	0	0.0037231	-0.00999414	-0.0276425	-0.0478897	-0.072399	-0.0987899	-0.130881	-0.166291	-0.205915	-0.245934	-0.289983	-0.334959	0	-0.426644	-0.473019	-0.520594	0	-0.624364	-0.677173	-0.727577	-0.780434	-0.832716	-0.888504	-0.946096	0	-1.06979	-1.13481	-1.20117	-1.27034	-1.33947	-1.40978	-1.48274	0
	EG	-0.380081	-0.379123	-0.37629	0	-0.373664	-0.377338	-0.380173	0	-0.394388	-0.406716	-0.42042	0	0	0	-0.522816	-0.565029	-0.610827	-0.662975	-0.718358	-0.782846	-0.850203	-0.926991	0	-1.09537	-1.18532	0	-1.37758	-1.47883	-1.57528	-1.67555	-1.77564	-1.87811	-1.97913	-2.08097	-2.17497	-2.26936	-2.35841	-2.4463	-2.5284	-2.60768	-2.67766	-2.74294	-2.79563	-2.84046	-2.87018	-2.88676	-2.88823	-2.87663
	EG	0	0	-0.143994	-0.137087	-0.132155	0	-0.124727	-0.120301	-0.118726	-0.117179	-0.119555	-0.120341	-0.127284	-0.138356	-0.156246	0	-0.204264	-0.232887	-0.267864	-0.306257	0	-0.400528	-0.457545	-0.517759	-0.582858	-0.650227	0	-0.796743	-0.87166	-0.9476	-1.0293	-1.11214	-1.19969	-1.28628	-1.37409	-1.46086	0	0	-1.73758	-1.8327	-1.93007	-2.02477	-2.12131	-2.2142	-2.30569	-2.39043	0	-2.55519
	EG	-0.220248	-0.211261	0	-0.182794	-0.164885	-0.145911	-0.125432	-0.105312	-0.0863574	-0.0674265	-0.0523398	-0.0381682	-0.0272659	-0.0229871	-0.0235613	-0.0297088	-0.0408792	-0.0538926	-0.0723208	-0.0953769	-0.122703	0	-0.195683	-0.238696	-0.286713	-0.33776	0	-0.448703	-0.504862	-0.56419	-0.626806	-0.690607	-0.757439	-0.826202	-0.893814	-0.965039	-1.03809	-1.1131	-1.19235	-1.27373	-1.35736	-1.44405	0	-1.62164	0	-1.80223	-1.89497	-1.98787
	EG	-0.22414	-0.21418	-0.197221	0	-0.157854	-0.138517	-0.114318	-0.0909687	-0.0649696	-0.0428502	-0.0203264	-0.000626243	0.0175279	0	0.0334656	0.0340528	0.032641	0.0267733	0.0200434	0.00588958	-0.00910667	-0.0317561	0	-0.0879143	-0.119297	0	-0.192065	-0.232471	-0.267079	0	-0.344307	-0.387208	-0.429065	-0.47472	-0.515173	-0.560342	-0.604614	-0.653807	0	-0.759753	-0.815763	0	-0.938491	0	-1.07235	-1.14237	-1.21578	0
	EG	-0.21177	-0.199729	0	0	-0.1497	-0.129383	-0.109427	-0.0856972	-0.0632396	-0.0393669	-0.019533	0.00221872	0.018608	0.0306125	0.0374747	0.0425638	0.0414461	0.0412316	0.0359267	0.0282739	0.0153314	-0.000473702	-0.0226259	-0.0462696	-0.0751269	-0.10449	-0.137484	-0.170037	-0.202091	-0.234201	-0.270213	-0.305524	-0.344559	-0.382699	-0.419448	-0.455752	-0.495461	-0.535028	-0.579313	-0.623512	-0.671847	-0.720339	-0.772285	-0.824055	-0.879511	-0.933089	-0.994171	-1.05669
	EG	-0.194547	-0.184073	-0.169899	-0.151094	-0.131901	-0.112205	-0.0921578	-0.0691616	-0.0459354	-0.0221856	-0.00106756	0.0201398	0.0372096	0.049272	0.0570962	0.0612037	0.0609585	0.0603706	0.0563545	0.0493929	0.03868	0	0.00769228	-0.0123231	-0.0344141	-0.0574556	-0.0814696	-0.104763	-0.124582	-0.144252	-0.164805	-0.184055	-0.202768	-0.219201	-0.231876	-0.242582	-0.25209	-0.260164	-0.269058	-0.277802	-0.286328	0	-0.299543	-0.30485	-0.310035	-0.311714	0	0
	EG	-2.23765	-2.23244	-2.22511	-2.22059	-2.21656	-2.21678	-2.21645	-2.21818	-2.2202	-2.22698	-2.23494	-2.24583	-2.25988	0	-2.30633	-2.33645	-2.36832	0	-2.43928	-2.4797	-2.52048	-2.56499	-2.61056	-2.65927	-2.70536	0	-2.79836	-2.84299	0	-2.91469	-2.94554	-2.97472	-2.99739	-3.01584	-3.02369	-3.02652	-3.02078	-3.00951	-2.98916	0	-2.92609	-2.88033	-2.82289	-2.75612	0	-2.58016	-2.47334	-2.35561
	EG	-3.17915	-3.17181	-3.1656	-3.15908	-3.15778	-3.15908	-3.16327	-3.1677	0	0	-3.18587	0	-3.19394	-3.19993	-3.20733	-3.21333	-3.2205	-3.22367	-3.2273	-3.22873	-3.2301	-3.23116	-3.23295	-3.23202	-3.23196	-3.22839	-3.22277	-3.21321	-3.19786	-3.17765	-3.15552	-3.12798	-3.09736	-3.05981	-3.01391	-2.96122	-2.90288	-2.83665	-2.76601	-2.68521	-2.59651	-2.49702	-2.38647	-2.26173	-2.12571	-1.9729	-1.81022	-1.63337
	EG	-0.280113	-0.278218	-0.278752	-0.279071	-0.281227	-0.285834	-0.293485	-0.302608	-0.314957	-0.3292	-0.348113	-0.368094	-0.39321	-0.424046	-0.459574	-0.499299	-0.544816	-0.591883	0	-0.700647	-0.762394	-0.82843	0	-0.974292	-1.05252	-1.13251	0	-1.29758	-1.37859	-1.46033	-1.54383	-1.62663	-1.71105	-1.79429	0	-1.95245	-2.03127	-2.10862	0	-2.26204	0	-2.40923	-2.47949	-2.54651	-2.61081	0	-2.72713	-2.78073
	EG	-0.0347473	-0.0320009	-0.0258243	-0.0187581	-0.0104307	-0.00369812	0.00369687	0.010906	0.0193377	0.0257639	0.0321524	0.0379254	0.0429029	0	0.0375698	0	0.019847	0.00697482	-0.00835888	-0.0275196	-0.0484259	-0.07454	-0.103829	0	-0.17005	-0.206752	-0.244184	-0.28356	-0.319341	-0.356768	-0.395137	-0.43768	-0.479127	-0.521373	-0.560971	-0.602474	-0.643233	-0.687008	-0.732413	-0.781435	-0.830856	-0.882801	-0.93611	-0.991937	-1.04778	-1.10462	-1.16431	-1.22927
data loss=30	PG	90.4126	90.4179	90.4271	90.4412	0	90.4815	90.5054	90.535	90.5691	90.6059	90.6477	90.696	90.7484	90.8012	90.8576	90.9174	90.9807	91.0489	91.1202	91.194	91.2706	91.3495	0	0	0	0	91.7539	91.8368	91.9215	92.0036	92.0815	92.1555	92.2245	92.288	92.348	92.3992	92.4407	0	92.4894	92.4916	92.4788	92.4506	92.4025	92.3344	92.2465	92.1377	0	91.8389
	PG	90.4	90.4	90.4	90.4	90.5	90.5	90.5	90.5	90.6	90.6	90.6	90.7	90.7	90.8	90.9	90.9	0	91	0	91.2	91.3	91.3	91.4	91.5	0	91.7	91.8	0	91.9	92	92.1	92.2	0	92.3	0	92.4	92.4	92.5	0	0	92.5	92.5	0	92.3	0	92.1	92	91.8
	PG	84.7862	84.7914	84.8003	84.8138	84.832	84.8524	84.8752	84.9034	84.9358	84.9707	85.0103	85.056	0	85.1552	85.2079	85.2638	85.3226	0	85.4522	85.5204	85.5911	85.6636	85.7356	85.8078	85.8831	85.9582	0	86.108	86.1853	86.2602	86.3311	86.3985	86.4614	0	86.5747	86.6219	86.6605	86.6893	86.7068	86.7098	0	86.6749	86.6322	86.5713	86.4922	0	0	86.1221
	PG	79.7832	79.7881	0	0	79.8273	79.8469	79.8687	79.8957	79.9267	79.9599	79.9976	0	80.0883	80.1352	80.185	80.2376	80.293	80.3525	80.4145	0	80.5442	80.6117	80.6783	80.745	80.8146	80.8838	80.9522	81.0215	0	81.1616	81.2267	81.2886	81.3462	81.3995	81.4505	81.4941	81.5298	81.5566	81.573	81.576	81.5667	81.5446	81.5057	81.4499	81.3774	0	81.1738	81.0365
	PG	75.311	75.3158	75.3241	75.3366	75.3534	75.3723	75.393	75.4188	75.4485	75.4801	75.516	75.5576	75.6025	75.6469	75.6939	75.7436	75.7958	75.8519	0	75.9699	76.0317	76.0947	76.1567	76.2185	76.2831	76.3471	0	0	76.5401	76.6038	76.6637	76.7207	76.7737	0	76.8699	76.9103	0	76.9682	76.9836	76.9864	76.978	76.9579	76.9222	76.8708	76.8041	76.7213	76.6162	76.4888
	PG	0	71.2885	0	71.3085	71.3248	71.3429	0	71.3875	71.416	71.4462	71.4805	71.5203	0	71.6055	71.6502	71.6973	71.7468	71.7999	0	71.9115	71.9696	72.0289	72.087	72.1447	72.205	0	72.3232	72.3826	72.4439	72.503	72.5586	0	72.6602	0	72.7492	72.7866	72.8173	72.8403	0	72.8569	72.849	72.8304	0	72.7494	72.6874	72.6105	72.5126	72.3937
	PG	0	0	67.6447	67.6563	0	67.689	67.7078	67.7314	67.7584	67.787	67.8196	0	67.8981	67.9381	67.9803	68.0248	68.0714	0	68.1737	68.2267	68.2814	68.3371	68.3914	68.4453	68.5016	68.5572	68.6117	68.667	68.7242	68.7793	68.8309	68.8798	68.9253	0	69.008	69.0429	0	69.0928	69.106	69.1082	69.1008	69.0835	69.0525	69.0079	68.9502	68.8786	68.7871	68.6759
	PG	64.3388	64.343	64.3503	64.3614	64.3763	64.3927	64.4106	64.4331	64.4589	64.4861	64.5171	0	64.5921	0	64.6701	64.7124	64.7566	64.8042	64.8536	64.9038	0	0	0	65.1099	65.1629	0	65.2659	65.3177	65.3715	65.4231	65.4713	65.517	65.5594	65.5984	65.6366	65.6692	0	65.7157	0	65.7299	65.7227	65.7065	65.6773	65.6354	65.5812	0	65.4282	65.3236
	PG	-0.0394403	-0.0367351	-0.0331161	-0.0290125	-0.0237172	0	-0.0147598	-0.0104022	-0.005794	-0.00248989	0.000607337	0.00458825	0.00688504	0.00604216	0	-0.000722481	-0.00685198	-0.0130773	0	-0.0291691	-0.0409582	-0.0541047	-0.0699841	-0.0877176	0	-0.123644	-0.142211	-0.159089	-0.172841	-0.18604	-0.198657	-0.210142	-0.221423	0	-0.235659	-0.238485	-0.241319	-0.24346	-0.244193	-0.245148	0	-0.243081	-0.240716	0	-0.23124	-0.223382	-0.216287	-0.209054
	PG	0	1.11025	1.10877	0	1.10365	1.09779	1.0885	1.07971	1.07016	0	0	1.03467	1.02233	1.00523	0.986101	0.965179	0.942533	0.919859	0.895336	0.868475	0.839522	0.808199	0	0.731334	0.690034	0.644503	0	0.541745	0.48778	0.428256	0.362128	0.2903	0.212347	0.128996	0.0428539	-0.0502741	-0.150721	-0.258511	-0.374164	-0.500106	-0.633907	-0.774431	0	0	-1.25158	-1.42537	0	-1.80768
	PG	1.02278	1.02391	1.02372	1.02226	1.01997	1.01527	1.00662	0.997218	0.987041	0.975424	0.964321	0.954046	0.94197	0.926021	0.9084	0	0.865823	0	0.82182	0.79712	0.769707	0.740146	0.706262	0.667964	0.627838	0	0.53583	0.48623	0.434655	0.377735	0.315283	0.247914	0.174589	0.0962079	0.0159574	-0.0704446	-0.164214	-0.26566	0	-0.493381	-0.619984	-0.752831	-0.894192	-1.04209	-1.19635	-1.35725	-1.52881	-1.70998
	PG	0.948518	0.949121	0.948937	0.94817	0.946502	0.941356	0.932608	0	0.914706	0.903044	0.891667	0.882512	0.871641	0.856319	0.838577	0.819107	0.798292	0.777533	0.755791	0	0.706221	0.67824	0.645053	0.608005	0.569794	0.527953	0.481533	0.433603	0.384873	0	0	0.20674	0	0	-0.0130401	-0.0947285	-0.183485	-0.278712	-0.381719	-0.494133	-0.613365	-0.73802	-0.8708	-1.01044	-1.15469	-1.3046	-1.46488	-1.63484
	PG	0	0	0.605603	0	0.601035	0.595383	0.585759	0	0.563602	0.550892	0.538744	0.527947	0.515308	0	0.48197	0	0.441296	0.42119	0.401332	0.379468	0	0.3306	0.301813	0.269942	0.237126	0.202161	0	0.128683	0.0925807	0.0534401	0.0117252	-0.0324746	0	-0.128586	-0.176734	-0.227607	-0.283219	-0.343023	-0.407602	-0.478395	-0.553528	-0.63131	-0.713174	-0.797786	-0.883996	0	-1.06787	-1.16833
	PG	0.569677	0.570772	0.570582	0.568865	0.566252	0	0.551395	0.540934	0.529757	0.517378	0.505599	0	0.482959	0	0.450596	0.431554	0	0.39149	0.372291	0.351105	0.328125	0	0.275751	0.244753	0.212832	0.178841	0.142959	0.107555	0.0726143	0.0347369	-0.00558763	0	0	-0.141236	-0.187562	-0.236458	0	-0.347604	-0.409783	-0.477955	-0.550313	-0.625175	-0.703895	0	-0.867694	-0.952742	0	0
	PG	0.538359	0	0.539417	0.537842	0.53542	0	0.521111	0	0.50018	0.488228	0.476929	0	0.455346	0.440554	0.424226	0.405843	0.38598	0.367236	0.348842	0.328475	0.306348	0.282821	0.255841	0	0.194928	0.162011	0.127284	0.0930654	0.0593506	0.0227686	-0.0161547	0	-0.101412	-0.14725	-0.191847	-0.238904	-0.29052	-0.346127	-0.406136	-0.471969	0	-0.614149	-0.690109	-0.768342	-0.847795	-0.929555	-1.01704	-1.10943
	PG	0	0.508518	0.508502	0.506996	0.504694	0.499607	0.490689	0.480751	0	0.458468	0.44744	0.437824	0	0.412035	0.396092	0.378101	0.358668	0.340384	0.322483	0.302632	0.281047	0.258106	0.231761	0.202414	0.172215	0	0.106141	0.0727852	0.0399836	0.00438922	-0.0334605	-0.0735775	-0.11635	-0.160874	-0.204037	-0.24954	-0.2995	-0.353337	0	-0.475163	-0.542814	0	-0.68613	-0.761611	-0.838122	-0.916778	-1.00095	-1.08981
	PG	-0.0235854	-0.0212616	-0.0162184	-0.00946483	-0.00242345	0.00467573	0	0.019789	0.0280976	0.0357005	0.0423475	0.0498943	0.0566425	0.0602262	0.0608163	0.0596356	0.0578516	0.054378	0.0483587	0.0411181	0.0318436	0.0200088	0.00515321	-0.0110383	-0.02688	-0.0437373	-0.060545	-0.0772005	-0.0899759	-0.10155	-0.112221	-0.123149	-0.131546	-0.137499	-0.14018	-0.141752	-0.14118	-0.139906	-0.137846	-0.135732	-0.131981	-0.126993	-0.121976	-0.115624	-0.108303	-0.09822	-0.0894657	0
	PG	-0.0221014	-0.0198038	-0.0148205	-0.00815343	-0.00122555	0.00573833	0.012594	0.0205264	0.0286581	0.0360838	0.0425496	0	0	0.0598983	0	0.0589994	0.057077	0.053482	0.0473605	0.0400443	0	0.0188266	0.00392528	-0.0123084	0	-0.0450863	-0.0619248	-0.0786167	-0.091452	-0.103103	-0.113876	-0.124923	-0.133463	-0.139579	-0.142454	-0.144231	-0.143876	-0.142829	-0.141018	0	-0.1357	-0.131006	-0.126283	-0.120217	-0.113187	-0.103394	-0.0949263	0
	PG	-0.0211364	0	-0.01392	0	-0.000458119	0.00642214	0.0131829	0.0210099	0.029026	0.0363269	0.04266	0.0498875	0.0563201	0.0596109	0.0599295	0.0585052	0.0565001	0.0528349	0.0466556	0.0392932	0.0299206	0	0.00306962	-0.013195	-0.0291131	-0.0460337	-0.0628981	0	-0.0924887	0	0	-0.126105	-0.134712	-0.140913	-0.14389	-0.145783	-0.145554	0	0	-0.141264	-0.137949	-0.13341	-0.128841	-0.122926	-0.116046	-0.106399	-0.0980682	-0.0907217
	PG	-0.0199162	-0.017673	-0.0127907	-0.00626958	0.000482168	0.00724345	0.0138719	0.02155	0.0294077	0.0365377	0.0426961	0.0497423	0.0559967	0.0591196	0.0592876	0.0577234	0.0555929	0.0518139	0.0455363	0	0.0286375	0.0166534	0.00166673	-0.0146493	-0.030616	0	-0.064503	-0.0812839	-0.0942276	-0.106009	-0.116928	-0.128143	-0.136881	-0.143235	-0.146384	-0.148471	-0.148449	-0.147757	-0.146313	-0.144842	-0.141768	-0.137476	-0.133155	-0.127492	0	-0.111465	-0.10337	-0.0962451
	PG	-0.0185053	-0.0162957	-0.011481	-0.00505832	0.00156909	0.00818401	0.0146459	0.0221409	0.0298038	0.0367311	0	0.0495134	0.0555557	0.0584779	0	0.0567207	0.0544278	0.0505021	0.0440972	0.0365382	0	0.0149319	-0.000130438	-0.0165203	-0.0325609	-0.0496006	-0.0665852	-0.0834419	-0.0964813	-0.108377	-0.119429	-0.130795	-0.139706	-0.146258	-0.149633	-0.151962	-0.152199	-0.151776	-0.150615	-0.149442	-0.146678	0	-0.138701	0	-0.127033	-0.117947	-0.110153	-0.103315
	PG	-0.0166722	-0.0145162	-0.00980595	-0.00353344	0	0.00931183	0.0155336	0.0227614	0	0.0367585	0.0423914	0.0488958	0.0546142	0.0572279	0.0569236	0.0549196	0.0523816	0.0482294	0	0.0338803	0.0241782	0.0119648	-0.00322934	-0.019746	-0.0359126	0	0	0	-0.100404	-0.112493	-0.123761	-0.135367	-0.144548	-0.151408	-0.155128	-0.157834	-0.15847	-0.158467	-0.157741	-0.157014	-0.154709	-0.151205	-0.147668	-0.142787	-0.136935	-0.128311	-0.120956	-0.11453
	PG	-0.0153796	-0.0132781	-0.00866816	-0.0025396	0.00373552	0	0.0159469	0	0	0.0363789	0.0417136	0.0479087	0.053322	0.0556443	0.0550712	0.0528165	0.0500499	0.0456819	0.0388739	0.0309432	0.0210697	0.0086995	-0.00662637	-0.0232639	-0.0395495	0	-0.074088	-0.0912409	-0.104618	-0.116893	0	-0.140182	-0.149602	-0.156732	-0.160752	0	-0.164774	-0.165139	-0.164785	-0.164429	-0.162491	-0.159359	-0.156192	0	-0.146198	-0.137933	-0.1309	-0.124764
	PG	-0.0145087	-0.0117584	-0.00767903	-0.00212203	0.00461359	0.0107241	0.0158238	0.0227047	0.030251	0.0356821	0.0403523	0.046895	0.051893	0.0533921	0.0527496	0.0506503	0	0	0.0360659	0.0273158	0.017139	0	0	-0.0278839	-0.043929	0	-0.0791355	0	-0.109394	-0.122138	-0.134241	-0.145786	0	-0.163472	-0.167413	-0.170426	-0.172528	-0.173119	-0.172721	-0.173028	-0.17203	-0.168644	-0.16573	-0.162491	-0.156911	0	-0.142405	-0.136853
	PG	-0.0141404	-0.0114401	-0.00743947	-0.00200167	0.00459747	0	0.0154845	0.0221707	0.0295031	0	0.0391103	0.0453866	0.0501173	0.0513645	0.0504937	0.0481803	0.0443374	0.0396218	0	0.0241506	0.0138228	0.00167166	-0.0139956	-0.0315816	-0.0477419	-0.064761	-0.0831937	-0.100538	-0.113729	-0.126622	-0.138877	0	-0.160376	0	0	-0.176057	-0.178417	-0.179276	-0.179141	-0.179708	0	-0.175818	-0.173142	-0.170138	-0.164782	-0.156843	0	0
	NG	-0.10412	-0.101071	0	-0.090365	-0.0822935	-0.0753042	-0.0675354	-0.0591052	-0.0499016	0	-0.0276253	-0.0142596	5.83e-05	0.0102348	0.0203751	0.0289407	0.0360438	0.0445756	0.0523702	0.0575334	0.0618009	0	0.0601734	0.0552533	0.0493246	0.0414029	0	0.0258361	0.020838	0.0147054	0	-0.00225817	-0.011072	-0.0203371	-0.0251437	-0.0312825	-0.0365196	-0.0420432	-0.0487673	-0.0568215	-0.0637055	-0.0702712	-0.0755293	0	0	-0.0796941	-0.0792302	-0.0793209
	NG	-0.625516	-0.626083	-0.629375	-0.634304	-0.642608	-0.655255	-0.672393	-0.691963	0	-0.738901	-0.764707	-0.791166	-0.820098	-0.854349	-0.892	-0.932736	-0.977027	-1.02145	0	-1.11792	0	-1.22684	-1.2882	-1.35338	-1.42141	-1.49288	0	-1.64277	0	0	-1.88232	-1.96854	-2.05771	-2.14865	-2.23882	-2.33169	-2.42695	-2.52493	0	-2.73225	-2.83933	-2.94652	-3.05457	-3.16142	-3.26736	-3.37048	-3.47602	-3.58229
	NG	-0.0652847	-0.0600394	-0.053177	-0.0424806	0	0	-0.00473306	0.00921259	0.0231527	0.038305	0.0515473	0.0667053	0.0799765	0.0890904	0	0.0991041	0.0996496	0	0.0981059	0.0930929	0.0854499	0.0736258	0.0578598	0.0410542	0.0218794	0	0	-0.0333868	0	-0.0571769	-0.0687469	-0.0774399	-0.0854118	-0.0898386	-0.0893435	-0.0870415	0	-0.0766123	-0.0716836	0	-0.0579074	0	-0.0386515	-0.0267345	0	0.00443562	0.0206109	0.0368363
	NG	0	0.188943	0.191414	0.195231	0.197488	0.19839	0.197345	0	0.194633	0.194851	0.194294	0.197467	0.199977	0.201344	0.201994	0.203068	0.203254	0.207576	0.212026	0.217424	0.222682	0.227446	0.230511	0.23428	0.236233	0	0	0.245843	0.252448	0.259369	0.263984	0.268886	0.271185	0	0	0.282639	0.283977	0.283871	0.279372	0.273892	0.266001	0.257394	0.248523	0.240948	0.233167	0.22861	0.221111	0.213888
	NG	-0.0396993	-0.0366636	-0.0292194	0	-0.0104785	0	0.00859943	0.0189509	0.031169	0.0412899	0.0525248	0.0637866	0.0742641	0.0794396	0	0.0818626	0.0806225	0	0.0727917	0	0	0.044305	0.0301684	0	-0.00257529	-0.0199349	-0.0362655	-0.0523313	-0.0627285	-0.0734058	-0.0825141	0	-0.0985812	-0.1029	-0.101083	-0.0975448	-0.0906148	-0.0830278	-0.0725704	-0.0627617	0	-0.0331887	0	0	0.0307265	0.0588826	0.0886464	0.117901
	NG	-0.0616154	-0.0574915	-0.0501541	-0.0409136	-0.0300957	0	0	0.00629465	0	0.0322454	0.0447122	0	0.0678262	0.075467	0.080541	0.0826339	0.0834106	0.0828293	0	0.0755646	0.0675144	0.0561122	0.0420494	0.0256472	0.00818927	-0.0110341	-0.0291258	-0.0472244	-0.0617396	0	-0.0886811	-0.102078	-0.113683	-0.12351	-0.128951	-0.132954	0	-0.136544	-0.136903	-0.13644	-0.133809	-0.12975	-0.123578	0	-0.103344	-0.0882878	-0.072598	0
	NG	-0.0541317	-0.0491769	0	-0.032707	-0.0224246	-0.011493	-0.000922048	0.0121192	0.0241627	0	0.048453	0.0625256	0.0739446	0.0820258	0.085798	0	0	0.0870819	0.083186	0.0774976	0.0686831	0.057811	0	0.0254045	0.00742991	-0.0100852	-0.0293172	-0.046573	-0.0598721	-0.0711433	-0.0838149	-0.0949127	-0.105742	-0.113172	-0.116674	-0.117696	-0.118256	-0.116546	0	-0.114317	-0.112484	-0.107829	-0.103386	-0.0967861	-0.0887373	-0.0759301	-0.0660222	0
	NG	-0.0284562	-0.0254635	-0.0204995	-0.0131325	0	0.002933	0.0115742	0.0198212	0.0286631	0.0375048	0.0448841	0	0	0.0643654	0.0658669	0	0.062727	0.0600145	0.0547717	0.0470982	0.0387496	0.0258399	0.0104182	-0.00647349	0	-0.0432567	-0.0607748	-0.078825	-0.0917186	-0.104236	-0.1165	-0.127673	-0.136997	-0.144611	-0.147402	-0.150304	-0.150302	-0.149155	-0.149021	-0.148424	-0.146147	-0.143812	-0.13939	-0.134872	-0.129412	0	-0.113726	-0.108263
	NG	-0.0982244	-0.0927865	-0.0839793	-0.07208	0	-0.0437508	-0.0277494	-0.0121626	0.00459285	0.0222074	0.0390989	0.0561573	0.0722039	0.0832033	0.0914958	0	0.0973257	0	0.0963087	0.0909282	0.0832887	0.0701761	0.0545548	0.0368225	0.017073	-0.00323596	0	-0.0403102	-0.053335	-0.0656191	-0.0766184	-0.0867044	-0.0947445	-0.100575	-0.099709	-0.0981218	-0.093712	-0.0888636	-0.0844546	-0.0791259	0	-0.0660315	-0.0572273	-0.0471448	-0.035703	-0.0207739	-0.00676709	0.00630022
	NG	-0.0254763	-0.0202744	-0.0151926	-0.00621082	0.00257515	0	0	0	0.0403408	0.0509114	0	0.0699309	0.0774182	0.0818295	0.0827188	0.0821871	0.0773413	0.0741097	0	0.0595491	0.0482218	0.0350599	0.0178796	0.000460093	-0.0194469	-0.0382646	-0.0579602	-0.0756613	-0.0901308	0	0	-0.128233	-0.140113	-0.148964	-0.153086	-0.154621	0	-0.155279	-0.155538	-0.153442	-0.15165	-0.147313	-0.142555	-0.134775	-0.126381	-0.112897	-0.102269	0
	NG	-0.0632631	0	0	-0.039665	0	-0.0147112	-0.00192588	0.0119403	0.0255553	0.0399551	0.0530962	0.0667191	0.0778616	0.0860727	0.090359	0.0919014	0.0911338	0.0896878	0.0854664	0	0.0693464	0.0565181	0.0402896	0.0225376	0.00309005	-0.0167166	-0.0356216	-0.0529062	0	-0.0786398	-0.0895863	-0.0998667	0	-0.114454	-0.115848	-0.114484	-0.111834	-0.108584	-0.104981	-0.100181	-0.094616	0	-0.079793	-0.0687784	-0.057199	-0.0419997	-0.0278223	0
	NG	-0.109565	-0.104304	0	-0.0810596	-0.0648623	-0.0494116	-0.0322159	-0.0141492	0.00531754	0.0231167	0.0413465	0.0601615	0.0776409	0.0892256	0	0.103012	0	0.106896	0.106266	0.101016	0.0936152	0.0817962	0.0664825	0	0	0.0092884	-0.0103443	-0.0294651	0	0	-0.0662056	-0.0781369	-0.0875092	-0.0954568	0	0	-0.0973354	-0.096665	-0.0948851	-0.0945244	-0.0921278	-0.0888068	-0.0838171	-0.0784137	-0.0687421	-0.0564284	0	-0.0329537
	NG	-0.0974403	-0.0915832	-0.0834924	0	-0.0574142	-0.0429047	0	0	0	0	0.0368195	0.0541968	0.0692096	0.080052	0.0871112	0.091604	0.0922794	0.0935284	0	0.0861876	0	0.0656485	0.0493313	0.0320966	0.0119778	-0.00738177	-0.0261957	-0.0435923	-0.0562169	-0.0666443	-0.0769109	-0.0850686	-0.0925151	0	0	-0.0915694	-0.0871314	-0.0814495	-0.07768	-0.0720233	-0.0665777	-0.0607105	0	-0.0447216	-0.0352912	-0.0215757	0	0.00125742
	NG	-0.0510516	-0.0350411	-0.0142557	0.00790122	0.0228138	0.0257442	0.0176078	0.0051214	-0.00698209	-0.012451	-0.0121126	-0.00207038	0	0.0128154	0.0119418	0	-0.00189678	-0.00304035	-0.000199812	0.00582547	0.0133169	0	0.0221145	0.0216305	0	0.00840987	-0.00217923	-0.0122593	-0.0169077	-0.0210512	-0.0252982	-0.0260904	0	-0.0156887	0.00364638	0	0.0343058	0.0356986	0.0236638	0.00395637	-0.0195775	-0.0385495	-0.0475346	-0.0428674	-0.0261395	0.000769726	0	0.0333935
	NG	-0.124736	-0.121034	-0.11348	-0.103239	0	0	-0.0661729	-0.0516257	-0.0354648	0	0	0.0155872	0.0340823	0.0484526	0.0594766	0.0681631	0.0761629	0.0823922	0.0866297	0.0884995	0.0884556	0.083925	0.0759428	0.0652348	0.054177	0.0408161	0.026922	0.012261	0.0014213	-0.0095522	-0.0209497	-0.0348734	-0.0469504	-0.0575904	-0.0642007	0	-0.0745469	-0.0790843	-0.083647	-0.0888802	-0.0925383	-0.0955567	0	-0.0989458	-0.0979748	-0.0944843	-0.0916194	-0.090789
	NG	-0.0351557	0	-0.0244988	-0.0157505	-0.00736288	0	0.00529865	0.0115614	0.0172965	0.022691	0.0283414	0.0362002	0.0424786	0	0.0449054	0.0422152	0	0	0.0327446	0.0296153	0	0.020431	0.0133726	0.00647076	0.00159209	-0.00193082	-0.00315561	-0.000776441	0	0.0208062	0.0351389	0.0503535	0.0682027	0.0891414	0.113825	0.138807	0.162221	0.181718	0.195949	0.203887	0	0	0.195176	0.181546	0.162759	0	0.108949	0.0708539
	NG	-0.0925713	-0.0861973	-0.0769517	-0.0635299	-0.0491199	-0.0338733	-0.0199781	-0.0036359	0.0121563	0.0283971	0.0434543	0.061195	0.0760721	0.0883578	0.0972741	0.104281	0.107487	0.110525	0.110467	0.108124	0.101442	0.0926863	0.0785491	0	0	0.0247004	0.0034235	-0.0160478	-0.0329842	0	-0.0627203	-0.0743258	-0.0850722	-0.0919002	-0.0949321	-0.0948984	-0.0953834	-0.0940284	-0.0927188	-0.0904291	0	0	-0.0718372	-0.0593202	-0.043729	-0.0231188	-0.00389672	0.0170575
	NG	-0.0304494	-0.0272071	-0.0217791	-0.0156922	-0.00929974	-0.00461271	-0.000443861	0.00376404	0.00892953	0.0145251	0.0215919	0	0.0402585	0.0469584	0	0.0572639	0.061704	0.0672091	0.0732991	0.0787194	0.0838849	0.0868108	0.0883243	0	0.0879745	0.0864305	0.0858675	0.0848146	0.0879206	0.0904417	0.0936838	0.0963379	0.100375	0.10591	0	0.128436	0.141579	0.153997	0.166873	0.17958	0.194161	0.209766	0.22803	0.248975	0.272543	0	0.324331	0.348166
	NG	-0.0787631	-0.075909	-0.0688506	-0.0604055	-0.0496396	-0.0397282	-0.0280499	-0.0163095	-0.00296103	0	0	0.0328982	0.0454469	0.0529098	0.0589746	0.0616696	0.0643409	0.0651208	0.0647229	0.0607705	0.0561695	0.0470606	0.0355864	0.0212215	0	-0.00750264	-0.0224029	-0.0378128	-0.0472479	0	-0.0648906	-0.0736055	-0.0800557	-0.0848629	-0.0842169	0	0	-0.0759812	-0.0706244	-0.0660069	-0.0579178	0	-0.0378954	-0.0261632	-0.0100625	0.00881448	0	0.0475767
	NG	-0.0274153	-0.0222937	-0.0170104	-0.00804613	0	0.0107413	0.0195398	0	0.0396227	0.0503104	0.0590201	0.0697971	0.077647	0.0821833	0.0834642	0.0830715	0.078624	0.0755545	0.069476	0.0615469	0.0506164	0.0375798	0.0207882	0.00351488	-0.0160075	-0.0346697	0	-0.0714146	-0.0853882	-0.0980154	-0.111282	0	-0.133534	-0.14199	-0.145437	-0.146545	-0.147371	-0.146079	-0.145661	-0.143136	0	-0.135965	-0.130599	-0.122494	-0.113583	-0.0998879	-0.0888546	-0.0760684
	NG	-0.0648144	0	0	-0.0409874	-0.029264	-0.0157852	0	0.0111261	0	0.0395067	0.0529439	0.0667526	0	0	0.0909931	0.0925636	0.0919234	0.0904443	0.0863024	0.0803331	0.070213	0.0573446	0.0411534	0.0233057	0	-0.0159958	-0.0348745	-0.052193	-0.0659769	-0.0779626	-0.0888703	-0.0992737	-0.108171	-0.113913	-0.115274	0	-0.111155	-0.107922	-0.104213	-0.0994531	-0.0938334	0	-0.0789348	-0.0678757	-0.0560834	-0.0407479	-0.0262654	0
	NG	-0.109495	0	-0.0940231	-0.0808869	-0.0647741	-0.0491971	0	-0.0139137	0.00548715	0	0.0415044	0.0604095	0.0777757	0.0894557	0.098229	0	0.106232	0.107149	0.106439	0.1013	0	0.0820816	0.0666825	0.0477174	0.0295617	0.00957859	-0.0101469	-0.02915	-0.0419972	-0.0544542	-0.0658617	-0.0776507	-0.0870411	-0.0948228	-0.0966915	0	-0.0965791	-0.0957553	-0.0939779	-0.0934597	-0.0910755	0	-0.082586	-0.0769929	-0.0673033	-0.0548117	-0.0425456	-0.0311255
	NG	-0.0972079	-0.0915392	-0.0833533	-0.0707907	-0.0571604	-0.0427256	-0.0275009	-0.0113376	0.00477025	0	0	0.0544304	0.0694451	0.0800079	0.0871892	0.0916172	0	0.0938393	0.0916532	0.086702	0.0788079	0.06627	0.0500424	0.0325622	0.0125476	0	-0.0258579	-0.0435119	-0.0559887	-0.0664982	-0.0765009	0	-0.0916838	-0.0957299	-0.0937628	-0.0904551	-0.0858681	-0.0803258	-0.0763982	-0.0709137	-0.0653052	-0.0595031	-0.0524788	-0.0435242	-0.0339113	-0.0202604	0	0.00282356
	NG	-0.0509259	0	-0.0138142	0.00841717	0.0233998	0	0	0	0	-0.013223	-0.0126762	-0.00233581	0.00844662	0.0132967	0.0126455	0	-0.00150144	-0.00302631	-0.000476857	0.00518036	0	0.0188705	0.0214527	0.0211925	0	0.00862407	-0.00161137	0	-0.0161458	-0.0204247	-0.0248462	-0.0260128	-0.024597	-0.0161329	0.00328419	0.0225211	0	0.0358035	0	0.0041885	-0.0192772	-0.0384522	-0.0474594	-0.0429195	0	0.000860562	0.0214056	0
	NG	0	-0.119013	0	0	-0.0894904	-0.0775794	-0.0645537	-0.0500292	-0.0339365	-0.0180335	-0.00140704	0.0169111	0.0352338	0.049593	0.0605145	0.0691627	0.0770507	0.0832629	0.0874096	0.089304	0.0891706	0.0847364	0	0	0.0550871	0.0418719	0.0279665	0.0134819	0	-0.00814682	-0.0194835	0	-0.0452417	-0.0556886	-0.0621893	-0.068128	0	-0.0762968	-0.0805388	0	-0.0886961	0	-0.0927488	-0.0933933	-0.09174	0	-0.0837389	-0.0818925
	PNG	-0.84275	-0.840861	0	-0.838176	0	0	-0.843732	0	-0.855477	-0.86231	-0.872716	-0.883251	-0.896614	-0.914737	-0.936785	0	-0.990638	-1.01976	-1.05253	-1.08746	-1.1245	-1.16532	-1.20897	-1.25305	-1.29954	-1.3455	0	-1.43557	-1.47583	-1.51436	-1.55259	-1.58795	-1.62091	-1.64954	0	-1.68973	-1.7028	-1.71045	-1.71573	-1.71472	-1.70799	-1.69508	-1.6749	0	-1.61194	-1.56555	-1.51336	-1.45323
	PNG	-0.369582	-0.367665	-0.367566	-0.366731	-0.367499	-0.37049	-0.375845	-0.381913	-0.390199	-0.399752	-0.412502	-0.425357	-0.442257	-0.464467	-0.490837	0	-0.555615	-0.59139	-0.63111	-0.674755	-0.722221	-0.773431	-0.8292	-0.887162	0	0	-1.07108	-1.13275	-1.1912	-1.24919	-1.30704	-1.36288	-1.41757	-1.46867	-1.51279	-1.5529	-1.58958	-1.62135	-1.64955	-1.67167	-1.68835	0	-1.69907	-1.69157	-1.67459	-1.64488	-1.60793	-1.55944
	PNG	-0.173619	-0.171467	0	-0.168696	-0.168393	-0.169566	-0.172303	-0.176229	-0.182504	-0.189372	0	-0.211538	-0.226162	0	-0.269063	0	0	-0.360128	-0.397127	-0.437173	0	-0.528128	-0.579494	-0.632156	-0.688155	-0.744826	-0.801802	-0.860086	-0.915339	0	-1.02601	-1.0797	-1.13335	-1.18484	-1.23158	-1.27705	-1.32032	-1.36094	0	-1.43679	-1.47014	0	-1.527	-1.54773	-1.56485	-1.57318	-1.57877	-1.57752
	PNG	0	-0.121964	-0.119237	-0.116849	-0.114963	0	-0.116325	-0.119241	-0.123212	0	-0.137787	-0.147131	-0.159196	-0.176611	-0.198047	-0.224143	-0.253075	-0.28434	-0.318473	0	0	-0.442474	-0.49114	-0.542996	-0.595707	-0.650535	-0.705555	-0.760953	-0.81208	-0.863888	0	-0.967344	-1.01768	-1.06703	-1.11184	-1.1555	-1.19666	0	-1.27548	-1.31405	-1.34955	-1.38224	-1.41217	-1.43881	-1.46075	-1.4769	-1.49035	-1.50057
	PNG	-0.824937	0	0	0	0	-0.819795	-0.822401	-0.825837	-0.830615	-0.836114	-0.84471	-0.852644	-0.863647	-0.879793	0	0	-0.946365	-0.972071	-1.00118	-1.03294	-1.06599	-1.10212	-1.14158	-1.18201	-1.2238	-1.26473	-1.30558	-1.34565	-1.3806	-1.41459	0	-1.47827	-1.50599	0	-1.54699	-1.56058	0	-1.57226	-1.57267	-1.5679	-1.55755	-1.54071	0	-1.48638	-1.44851	-1.39976	-1.34641	0
	PNG	-2.33913	-2.33625	-2.33273	-2.32694	-2.32071	-2.31475	-2.30762	-2.29915	-2.28906	-2.27638	0	-2.24542	-2.22583	-2.20696	-2.18519	-2.16166	-2.13604	-2.10493	-2.07127	-2.03463	0	-1.95048	-1.90473	-1.85471	-1.80106	-1.74271	-1.67942	-1.61238	0	0	-1.37378	-1.28537	-1.19289	-1.09558	0	-0.880752	-0.766197	0	0	-0.398706	-0.267879	0	0.00696734	0.151267	0.299811	0	0.614558	0
	PNG	-1.50271	-1.5	-1.49719	-1.49463	0	-1.48921	-1.48833	0	-1.4871	-1.48734	-1.48811	-1.48824	-1.48989	-1.49522	-1.50207	0	-1.52219	-1.53281	-1.54293	-1.55506	-1.56777	-1.58104	-1.59489	-1.60939	-1.6218	0	-1.64303	-1.64988	0	-1.64939	-1.64518	-1.63804	-1.62708	-1.61218	-1.58895	-1.56087	-1.52815	-1.4912	0	-1.40293	-1.35126	-1.29351	-1.22959	-1.15975	-1.08173	-0.995746	-0.904675	-0.807607
	PNG	0	-1.69448	-1.68367	-1.66871	-1.65103	-1.63152	-1.61108	-1.58714	-1.5605	0	-1.50027	-1.46436	-1.42788	-1.39202	0	-1.32032	0	-1.24743	-1.20985	0	-1.13914	-1.10674	-1.07827	-1.0533	-1.03051	0	-0.994866	0	-0.967248	0	-0.952922	-0.952627	-0.956621	-0.964379	-0.973044	-0.985322	-1.00285	-1.02507	-1.05175	-1.08276	-1.11674	-1.15103	-1.18643	-1.22038	-1.25176	0	-1.30554	-1.32837
	PNG	0	-0.37538	-0.374336	-0.372485	-0.37106	-0.371133	0	-0.374721	-0.378097	0	-0.388613	-0.394936	-0.404007	-0.417286	-0.433033	0	-0.473855	0	-0.521023	-0.549388	-0.580452	-0.614969	-0.652766	-0.692479	-0.734409	-0.777107	-0.82049	-0.863948	-0.9043	-0.945025	0	0	0	-1.10462	-1.13803	-1.17028	-1.20141	-1.23074	-1.25939	-1.28558	-1.30995	0	-1.35051	-1.36598	-1.37803	-1.3842	-1.38962	-1.39118
	PNG	-2.04635	-2.04333	-2.04022	-2.03665	-2.03227	-2.0294	-2.02685	-2.02486	-2.02233	-2.02021	-2.01847	0	0	-2.01729	-2.02138	0	0	-2.04489	-2.0526	-2.06228	-2.07174	0	-2.09346	-2.10429	-2.11342	-2.12122	-2.12596	0	-2.12268	-2.11504	0	0	-2.06758	-2.04235	-2.00679	-1.96577	-1.91795	-1.86423	-1.80417	-1.73796	-1.6642	-1.58295	-1.49283	-1.39464	-1.28647	-1.16745	-1.04127	-0.906551
	PNG	-2.10877	-2.10808	-2.1071	-2.10659	-2.10659	-2.10858	-2.11179	-2.11451	-2.11716	0	-2.12458	-2.12612	-2.1275	-2.13099	0	-2.13839	-2.14109	-2.14186	-2.14089	-2.13957	-2.13748	-2.13445	-2.13134	-2.12773	-2.12067	-2.11256	-2.10197	-2.08852	-2.06842	-2.04629	-2.02103	-1.99368	0	-1.92681	-1.88388	-1.83653	0	-1.72747	0	-1.59858	-1.52526	-1.44486	-1.35814	-1.26394	-1.16096	-1.04813	-0.929143	-0.802397
	PNG	-0.916409	-0.9142	-0.912725	-0.910593	-0.909625	-0.910103	-0.912422	-0.915111	-0.919468	-0.924568	-0.932103	-0.939353	-0.949704	-0.964542	-0.982818	-1.00412	-1.02912	-1.05446	-1.08296	-1.11402	-1.1479	-1.18483	-1.22492	-1.26623	-1.30958	-1.35341	-1.39754	-1.4416	-1.48202	-1.52188	-1.56177	-1.60051	-1.63863	0	-1.70386	-1.73096	-1.75566	-1.77749	0	-1.8137	-1.82666	-1.83567	-1.84032	-1.83915	-1.83305	-1.81897	-1.8019	-1.77918
	PNG	-0.193389	-0.191949	-0.190745	-0.1891	0	-0.190657	-0.19386	-0.198526	-0.203776	-0.209905	-0.218467	-0.227029	-0.23777	-0.25441	0	-0.298391	-0.32526	-0.353501	-0.385102	-0.419586	-0.455209	-0.495364	-0.538632	0	-0.630898	-0.679101	0	-0.777438	-0.823832	0	-0.920344	-0.96945	-1.01798	-1.0656	-1.10911	0	-1.19407	-1.23422	0	-1.31661	0	0	-1.43011	-1.46457	-1.49693	-1.52483	-1.55302	-1.58099
	PNG	-0.0812918	-0.0792044	-0.075428	0	-0.0661643	-0.0615588	-0.0576447	-0.0541469	-0.0503742	-0.0462438	-0.0413456	-0.0367752	-0.0326726	-0.0324615	-0.0347718	-0.0398571	-0.0465262	-0.0541221	-0.0635645	-0.0756496	0	-0.110223	-0.132804	-0.159201	-0.187612	-0.219108	-0.251301	-0.284433	-0.317177	-0.351579	-0.38831	-0.427589	-0.467837	-0.508525	0	-0.585656	-0.624424	-0.66492	-0.706103	-0.748657	-0.791216	-0.833589	-0.875502	0	-0.954048	-0.990169	-1.02653	-1.06329
	PNG	-1.00864	-1.00753	-1.00981	-1.01088	0	-1.02163	-1.03129	-1.04105	-1.05377	-1.06762	-1.08507	-1.1016	-1.12149	-1.14635	-1.17435	0	0	-1.27247	-1.30996	-1.35027	-1.39259	-1.43687	-1.48624	0	-1.58656	-1.63603	-1.68583	-1.73302	-1.77552	-1.81468	-1.85322	-1.88502	-1.91345	-1.93522	-1.94725	-1.95194	-1.94952	0	0	-1.88018	-1.83453	-1.77423	-1.70008	0	-1.49945	-1.36861	-1.22255	-1.05585
	PNG	-0.530679	0	-0.531058	-0.53303	-0.536815	-0.543676	-0.551764	-0.563558	-0.577298	-0.59287	-0.612327	0	0	-0.68895	-0.722443	-0.76114	0	-0.847847	-0.895824	-0.94771	-1.00181	-1.06091	-1.12222	-1.18528	-1.25018	-1.31591	-1.37977	-1.44492	-1.50447	-1.56325	-1.61948	0	-1.72263	-1.76873	-1.80624	-1.8407	-1.86837	-1.89077	-1.90754	-1.91724	-1.91818	-1.91222	0	-1.86771	0	-1.77599	-1.71169	-1.6342
	PNG	-0.301689	-0.298289	-0.296417	-0.292838	-0.290735	-0.289388	-0.290527	-0.292107	-0.296216	-0.300993	0	-0.318895	-0.332753	0	-0.37553	-0.403118	-0.436685	0	-0.510679	-0.554326	-0.602886	-0.655681	-0.713676	-0.773853	0	-0.903917	0	-1.0394	0	-1.17054	0	0	-1.36961	-1.43359	-1.49247	0	-1.60303	-1.65381	-1.7034	-1.74797	-1.78933	-1.82513	-1.85555	-1.87802	-1.89385	-1.89842	-1.8975	-1.88658
	PNG	-0.207572	-0.205175	-0.2031	0	-0.197528	-0.196595	-0.196293	-0.19725	-0.199434	0	0	-0.216525	-0.226452	-0.242178	-0.260407	-0.283462	-0.310754	-0.339928	-0.373105	-0.410853	0	-0.497769	-0.547449	-0.600041	-0.655577	0	-0.772148	-0.833523	-0.891966	-0.952175	-1.0128	-1.07301	-1.13336	-1.19331	-1.24837	-1.30359	-1.35693	-1.40907	-1.45986	-1.50855	-1.55425	-1.59803	-1.63746	-1.67283	-1.704	-1.72754	-1.74825	0
	PNG	-0.260953	0	-0.258178	-0.256869	-0.256536	-0.257957	-0.260155	-0.264777	-0.27104	0	-0.289146	-0.301538	0	-0.336936	-0.360405	-0.388506	-0.42045	0	-0.492017	-0.533621	-0.578068	-0.627355	-0.679504	0	-0.790415	-0.848774	-0.906711	-0.966883	-1.02337	-1.08027	-1.1369	0	-1.24688	-1.29987	-1.34762	-1.39502	-1.43934	-1.48181	-1.52303	-1.56114	-1.5957	0	-1.65633	0	-1.7	0	-1.72185	-1.72609
	PNG	0	-1.43621	-1.43477	-1.43235	-1.4303	-1.42908	-1.42937	-1.42941	-1.43051	-1.43263	-1.43727	-1.44063	-1.44668	0	-1.46869	0	-1.50032	-1.51744	-1.53683	-1.55836	-1.58134	-1.6055	-1.63145	-1.65725	-1.68307	-1.70743	-1.73121	-1.75342	0	-1.78405	-1.79618	0	-1.80782	-1.80785	-1.79958	0	-1.76939	-1.74575	0	0	-1.63962	0	-1.53366	-1.46874	-1.39554	-1.31074	-1.21996	-1.1193
	PNG	-1.88073	-1.87755	-1.87415	-1.87014	-1.86517	0	-1.85814	-1.85513	-1.85146	-1.8481	-1.845	-1.84124	0	-1.83911	0	-1.84655	-1.85339	-1.85934	0	-1.8728	-1.88037	-1.88923	-1.89828	-1.90736	0	-1.92096	-1.92431	-1.92498	-1.91864	-1.91013	-1.89794	0	-1.86165	-1.83668	-1.80183	-1.76187	-1.71559	-1.66387	-1.60629	0	-1.47309	-1.39606	-1.31091	-1.21841	-1.11664	-1.00481	-0.886694	-0.760879
	PNG	-1.87417	-1.87347	-1.8725	-1.87197	-1.87196	-1.87389	0	-1.87972	-1.88236	-1.88631	-1.88989	-1.89153	-1.89308	-1.89672	0	-1.90453	0	-1.90862	-1.90813	-1.90738	-1.90602	-1.90385	-1.9018	-1.8994	-1.89379	-1.88731	-1.87864	-1.86734	-1.8497	-1.83028	0	-1.78417	-1.75657	-1.72539	-1.68724	0	-1.59857	-1.54827	-1.4928	-1.43392	-1.36882	-1.29729	-1.22017	-1.13628	0	-0.943409	-0.837074	-0.723741
	PNG	-0.848001	-0.845618	-0.843737	-0.841079	-0.839328	-0.838865	-0.840039	-0.84143	0	0	-0.853346	-0.858582	-0.866712	-0.879183	-0.894882	-0.913495	0	-0.957961	-0.983272	-1.01106	0	-1.07493	-1.11135	-1.14896	-1.18846	-1.22844	-1.2686	-1.30868	-1.34506	-1.38093	-1.41675	-1.45149	-1.48562	0	-1.54311	-1.56648	-1.58755	-1.60594	-1.62255	-1.63573	-1.6458	-1.65219	-1.65447	-1.65128	-1.64347	0	-1.61011	-1.58695
	PNG	-0.185307	-0.183747	0	-0.180296	0	-0.180828	-0.183295	-0.187133	-0.191456	-0.196467	-0.203817	0	0	-0.235297	-0.253633	0	0	-0.326507	-0.355763	-0.38773	-0.420746	-0.458156	-0.498497	-0.54053	-0.584441	0	-0.674215	-0.720491	-0.763122	0	-0.851654	-0.89659	0	0	-1.02305	0	-1.09863	-1.13397	-1.17053	-1.20651	-1.24074	-1.2741	-1.30478	-1.3341	0	0	0	0
	PNG	-0.0801402	-0.0779949	-0.0740965	-0.0695053	-0.0644892	0	-0.0553184	-0.0514244	-0.0472106	-0.0425408	-0.0370536	-0.03182	-0.0270252	-0.0259546	0	0	-0.0371569	-0.0436031	-0.0518262	-0.062543	0	-0.0942238	-0.115146	-0.139781	-0.166392	0	-0.226001	-0.256882	-0.287359	-0.319284	-0.35337	-0.389904	-0.427331	0	-0.500029	-0.535635	-0.570981	-0.60796	-0.645437	-0.684051	-0.72262	-0.760886	-0.798575	-0.834168	-0.868116	-0.899647	-0.931265	-0.963126
	EG	-0.215815	0	-0.193128	-0.175911	-0.155552	-0.134696	-0.111489	-0.0882347	-0.0653759	-0.0444839	-0.0255332	-0.00697151	0.00891089	0.0175561	0	0.0255806	0.02354	0.0196631	0	0.00223235	-0.0114547	-0.0304236	-0.053302	-0.0795438	0	-0.138233	0	-0.202286	-0.231618	-0.263072	-0.294966	-0.327456	-0.360512	-0.394987	-0.426183	0	0	-0.53268	-0.572356	-0.615145	-0.65973	0	-0.758427	-0.812269	-0.868938	-0.926877	-0.991325	-1.06055
	EG	-0.242051	-0.229911	-0.216095	-0.197108	-0.178785	-0.15801	-0.137365	-0.112424	0	-0.0646796	-0.0440657	0	-0.00311775	0.0105586	0.0190018	0.0263637	0.0275838	0.0297755	0.027312	0.0228597	0	0.00116804	-0.0171786	0	-0.060564	-0.0846786	-0.112643	-0.139447	-0.165227	-0.190145	-0.218978	-0.246883	-0.278403	0	-0.3379	-0.366287	-0.398445	-0.430374	-0.467192	-0.504397	-0.546315	0	-0.63454	-0.681332	-0.731906	-0.781074	-0.838337	-0.897808
	EG	-0.935356	-0.931189	-0.940683	0	-0.974495	-1.00154	-1.04355	-1.08616	0	-1.20706	-1.28782	-1.37087	-1.47438	0	-1.71949	0	-2.01955	-2.18477	-2.37096	-2.56459	-2.77933	-3.00247	-3.24799	-3.50033	-3.77409	-4.05374	-4.35313	-4.65743	-4.9768	-5.30067	-5.64329	-5.9887	-6.35119	-6.71468	-7.08863	-7.46223	-7.84837	0	-8.62563	-9.01347	-9.4079	-9.79235	-10.1784	-10.5494	-10.9172	0	-11.6022	0
	EG	-2.1693	-2.17042	-2.18144	-2.20037	-2.22958	-2.26815	-2.31716	-2.37345	-2.43995	-2.51605	0	-2.70154	-2.81197	-2.9366	-3.07435	-3.22454	-3.38929	-3.56445	-3.75358	-3.95629	-4.174	0	0	-4.909	-5.17956	0	0	-6.04693	-6.3463	-6.64941	0	-7.25929	-7.56138	-7.85625	-8.13911	0	-8.66618	-8.90577	-9.12709	-9.32679	-9.50433	-9.65616	-9.78321	-9.88295	-9.95728	-10.0031	-10.0292	-10.0326
	EG	-1.87294	-1.87965	-1.88693	0	-1.94124	-1.99044	-2.04166	-2.11114	-2.18396	-2.27757	0	-2.49359	-2.61803	-2.76767	-2.92381	-3.10268	0	-3.49314	-3.70319	-3.93532	-4.17166	-4.42916	-4.69166	-4.97414	-5.25811	-5.56024	-5.86336	-6.18226	-6.49566	-6.82344	-7.14911	-7.48767	-7.82098	0	-8.49532	-8.83434	-9.16298	-9.49659	-9.81786	-10.1416	-10.4488	-10.7533	-11.037	-11.3144	-11.565	-11.8019	-12.0108	-12.204
	EG	-14.5111	-14.502	-14.4995	-14.4914	-14.4937	-14.4933	-14.5014	-14.504	-14.5124	-14.5117	-14.5171	0	-14.5079	-14.4957	-14.4854	-14.4623	0	-14.3954	-14.3495	-14.2852	-14.2138	0	0	-13.9012	-13.767	-13.6054	-13.4272	0	-12.9883	-12.7246	0	-12.1218	-11.7795	0	-10.9919	0	-10.0751	-9.56493	-9.03168	-8.45955	-7.86166	-7.22552	-6.56327	-5.86277	-5.13872	0	-3.59406	-2.78006
	EG	-0.322657	-0.321739	-0.329685	-0.336618	-0.352778	0	-0.398222	0	-0.46642	-0.506891	-0.559259	-0.613189	-0.679985	-0.753315	-0.840093	-0.932583	-1.03963	-1.1497	-1.27432	0	-1.5508	-1.70357	-1.87166	0	-2.23432	-2.42823	-2.63521	-2.84713	-3.06893	-3.29596	-3.53689	-3.78234	-4.04153	0	-4.57594	-4.85162	-5.13951	-5.43126	-5.73636	-6.04425	-6.36366	-6.68554	-7.01699	-7.34844	-7.68878	-8.02555	-8.37193	-8.71562
	EG	-0.313339	-0.313223	0	-0.301141	-0.290717	-0.288079	-0.279173	-0.276567	0	0	-0.263202	-0.265299	-0.264037	-0.275464	0	-0.306499	-0.325601	-0.354715	-0.382727	-0.423222	-0.462438	-0.514946	-0.568486	0	-0.699274	-0.776443	-0.85334	-0.942063	-1.02605	-1.1227	-1.22042	-1.33248	-1.44488	-1.57051	-1.6941	-1.83264	-1.97305	-2.12945	-2.2904	-2.46886	-2.65148	-2.85113	-3.05597	-3.27912	-3.50637	-3.74998	-4.00209	-4.27461
	EG	0	-0.445715	-0.431791	-0.421484	-0.40111	-0.387387	-0.364178	-0.348757	0	-0.309221	-0.287758	0	-0.25515	-0.249731	-0.239216	-0.241059	-0.239614	-0.246996	-0.25111	-0.267939	-0.281131	-0.307146	0	0	-0.390148	-0.425855	-0.453548	-0.48814	-0.509607	-0.536662	-0.555831	-0.579101	-0.594773	0	-0.621024	-0.633134	-0.636889	-0.647106	0	-0.664795	-0.672318	-0.69137	-0.706225	-0.733108	-0.758985	-0.798373	0	-0.911423
	EG	-0.215973	-0.203903	-0.190681	-0.172372	0	-0.134809	-0.115454	-0.0921853	-0.0704082	-0.0470722	-0.0280594	0	0.00847264	0.0197158	0.0255248	0.0296675	0.027291	0.0259159	0.0191383	0.0100273	-0.00474624	-0.0223105	-0.0466462	-0.0725149	0	-0.13612	-0.172369	0	0	-0.280456	-0.32115	0	-0.40588	-0.449789	-0.492981	0	0	-0.630332	-0.682972	-0.735817	-0.793528	-0.851634	-0.91389	-0.976246	0	0	0	-1.25566
	EG	-0.198788	-0.188612	0	-0.156924	-0.138602	0	-0.100769	-0.0787247	-0.0564871	-0.0336029	-0.0132882	0.00729553	0.0237492	0	0	0	0.0464777	0.0457901	0.0416577	0.034727	0.0239609	0.0109612	-0.00703124	-0.0271398	-0.0495032	-0.0729518	-0.0977557	-0.122076	-0.143455	0	-0.188046	0	-0.232458	0	-0.270552	-0.286779	-0.302676	-0.317868	-0.334791	0	-0.370985	-0.388465	0	-0.425944	-0.445749	-0.463316	-0.486649	-0.512022
	EG	-2.53749	-2.53254	-2.52548	0	-2.51815	0	0	0	0	-2.5342	-2.54352	0	0	0	-2.62123	-2.65307	-2.68649	-2.72338	0	-2.80246	-2.84445	-2.89018	-2.93661	-2.98613	-3.03262	-3.08053	-3.12568	-3.16992	0	-3.23944	-3.26843	-3.29538	-3.31508	-3.33011	-3.3337	-3.3317	0	0	-3.27467	-3.2403	0	-3.13783	-3.06879	-2.98938	-2.8937	-2.78418	-2.66064	-2.52488
	EG	0	-3.55833	-3.55216	-3.5454	0	-3.54495	-3.54894	-3.55287	-3.55907	-3.56318	-3.56942	-3.57195	-3.57574	0	-3.58677	0	-3.59682	-3.59798	-3.59956	-3.59846	-3.59722	-3.59511	-3.59362	-3.58882	-3.58472	-3.57645	-3.5659	-3.55071	-3.52944	-3.50256	-3.4734	0	-3.39906	-3.3523	-3.29669	-3.23329	-3.16364	0	0	-2.90619	-2.8024	-2.6865	-2.55863	-2.41514	0	0	-1.89997	0
	EG	-0.385607	-0.384034	0	-0.387033	-0.390989	-0.397628	-0.407909	-0.419872	-0.435613	-0.453401	-0.476395	0	-0.530502	-0.566248	-0.60719	-0.652463	-0.704003	-0.757164	-0.815672	-0.878999	-0.947704	-1.02068	-1.09941	-1.18113	0	-1.35445	-1.4445	-1.53497	-1.62389	-1.71337	-1.80482	-1.89529	0	0	-2.16532	-2.25083	-2.33657	-2.4203	-2.50419	-2.58549	-2.66563	-2.7425	0	-2.88712	-2.95407	-3.01395	0	-3.12634
	EG	-0.0260233	0	-0.0180431	-0.011945	-0.00476419	0.000387845	0	0.0112222	0	0.0212026	0	0.027396	0.029105	0	0.0162764	0.0037231	0	-0.0276425	-0.0478897	-0.072399	-0.0987899	-0.130881	0	-0.205915	-0.245934	-0.289983	-0.334959	0	-0.426644	-0.473019	0	-0.5729	-0.624364	-0.677173	-0.727577	-0.780434	-0.832716	0	-0.946096	-1.00769	-1.06979	-1.13481	-1.20117	0	-1.33947	-1.40978	0	-1.56101
	EG	-0.380081	-0.379123	-0.37629	-0.375667	-0.373664	-0.377338	-0.380173	-0.387367	-0.394388	-0.406716	-0.42042	-0.438414	-0.458652	-0.489452	-0.522816	-0.565029	-0.610827	-0.662975	-0.718358	-0.782846	-0.850203	-0.926991	0	-1.09537	-1.18532	0	-1.37758	-1.47883	-1.57528	-1.67555	-1.77564	-1.87811	-1.97913	-2.08097	-2.17497	-2.26936	-2.35841	-2.4463	-2.5284	-2.60768	-2.67766	0	-2.79563	-2.84046	-2.87018	-2.88676	0	-2.87663
	EG	-0.15175	-0.147659	-0.143994	-0.137087	-0.132155	-0.126727	-0.124727	-0.120301	-0.118726	-0.117179	-0.119555	-0.120341	-0.127284	0	-0.156246	-0.176973	-0.204264	-0.232887	-0.267864	-0.306257	-0.351894	-0.400528	-0.457545	-0.517759	-0.582858	-0.650227	-0.723449	0	-0.87166	-0.9476	-1.0293	-1.11214	-1.19969	0	0	-1.46086	-1.55188	-1.64277	-1.73758	-1.8327	-1.93007	-2.02477	0	0	0	-2.39043	-2.47576	-2.55519
	EG	-0.220248	-0.211261	0	-0.182794	-0.164885	-0.145911	-0.125432	-0.105312	-0.0863574	-0.0674265	-0.0523398	-0.0381682	-0.0272659	-0.0229871	-0.0235613	-0.0297088	-0.0408792	-0.0538926	0	-0.0953769	0	0	-0.195683	-0.238696	-0.286713	-0.33776	0	-0.448703	-0.504862	0	-0.626806	-0.690607	-0.757439	0	-0.893814	-0.965039	-1.03809	-1.1131	-1.19235	-1.27373	-1.35736	-1.44405	-1.53217	-1.62164	-1.71329	-1.80223	-1.89497	-1.98787
	EG	-0.22414	-0.21418	-0.197221	-0.179499	-0.157854	0	0	-0.0909687	-0.0649696	0	-0.0203264	0	0.0175279	0.026125	0.0334656	0.0340528	0.032641	0	0.0200434	0.00588958	0	-0.0317561	-0.0566731	-0.0879143	-0.119297	-0.155912	-0.192065	0	-0.267079	-0.305838	-0.344307	-0.387208	-0.429065	-0.47472	-0.515173	-0.560342	-0.604614	-0.653807	0	-0.759753	-0.815763	-0.877105	0	-1.00572	-1.07235	-1.14237	-1.21578	-1.29628
	EG	0	-0.199729	-0.186186	-0.16766	-0.1497	-0.129383	-0.109427	-0.0856972	-0.0632396	0	0	0.00221872	0.018608	0.0306125	0	0	0	0.0412316	0.0359267	0.0282739	0.0153314	-0.000473702	-0.0226259	-0.0462696	-0.0751269	-0.10449	-0.137484	-0.170037	-0.202091	-0.234201	-0.270213	-0.305524	-0.344559	-0.382699	-0.419448	0	-0.495461	-0.535028	-0.579313	-0.623512	-0.671847	-0.720339	0	0	0	-0.933089	-0.994171	-1.05669
	EG	-0.194547	-0.184073	-0.169899	-0.151094	-0.131901	-0.112205	-0.0921578	-0.0691616	-0.0459354	-0.0221856	-0.00106756	0.0201398	0.0372096	0.049272	0.0570962	0.0612037	0.0609585	0.0603706	0.0563545	0.0493929	0.03868	0.0256209	0.00769228	-0.0123231	-0.0344141	-0.0574556	-0.0814696	-0.104763	-0.124582	-0.144252	-0.164805	-0.184055	-0.202768	-0.219201	-0.231876	-0.242582	-0.25209	-0.260164	-0.269058	-0.277802	0	-0.292852	0	-0.30485	-0.310035	-0.311714	-0.317797	-0.324672
	EG	-2.23765	-2.23244	-2.22511	-2.22059	-2.21656	-2.21678	-2.21645	-2.21818	-2.2202	-2.22698	-2.23494	-2.24583	-2.25988	-2.28174	0	-2.33645	-2.36832	-2.40354	0	-2.4797	-2.52048	-2.56499	-2.61056	-2.65927	-2.70536	-2.75299	-2.79836	-2.84299	-2.8795	-2.91469	0	0	0	-3.01584	-3.02369	-3.02652	-3.02078	-3.00951	-2.98916	-2.96306	-2.92609	0	-2.82289	-2.75612	-2.67447	0	-2.47334	0
	EG	-3.17915	-3.17181	-3.1656	-3.15908	-3.15778	-3.15908	-3.16327	-3.1677	-3.17427	-3.17907	-3.18587	-3.18931	-3.19394	-3.19993	-3.20733	-3.21333	-3.2205	-3.22367	-3.2273	-3.22873	-3.2301	-3.23116	-3.23295	-3.23202	0	-3.22839	-3.22277	-3.21321	-3.19786	-3.17765	-3.15552	-3.12798	-3.09736	-3.05981	-3.01391	-2.96122	-2.90288	-2.83665	-2.76601	-2.68521	-2.59651	-2.49702	-2.38647	-2.26173	-2.12571	0	-1.81022	-1.63337
	EG	-0.280113	-0.278218	-0.278752	-0.279071	-0.281227	-0.285834	-0.293485	-0.302608	-0.314957	-0.3292	0	-0.368094	-0.39321	-0.424046	-0.459574	-0.499299	-0.544816	-0.591883	-0.643872	-0.700647	-0.762394	-0.82843	-0.899858	0	-1.05252	-1.13251	-1.21478	-1.29758	-1.37859	-1.46033	-1.54383	0	-1.71105	-1.79429	-1.87394	-1.95245	-2.03127	-2.10862	-2.18633	-2.26204	-2.3369	-2.40923	0	-2.54651	-2.61081	0	-2.72713	-2.78073
	EG	-0.0347473	-0.0320009	-0.0258243	-0.0187581	-0.0104307	-0.00369812	0.00369687	0.010906	0.0193377	0.0257639	0.0321524	0.0379254	0.0429029	0.0420665	0.0375698	0.029229	0.019847	0.00697482	-0.00835888	-0.0275196	-0.0484259	-0.07454	-0.103829	-0.136864	-0.17005	-0.206752	-0.244184	0	-0.319341	-0.356768	-0.395137	-0.43768	-0.479127	-0.521373	-0.560971	-0.602474	-0.643233	-0.687008	-0.732413	-0.781435	-0.830856	0	-0.93611	-0.991937	-1.04778	-1.10462	-1.16431	-1.22927
data loss=50	PG	96.7209	96.7264	96.736	96.7506	96.7701	96.7923	96.8173	96.8482	96.8839	96.9227	96.9668	97.0177	97.0732	0	97.1898	0	97.3222	97.3957	97.4729	97.553	0	0	0	97.8959	97.9867	98.0775	98.168	98.2594	98.3526	98.443	98.5287	98.6101	98.6859	98.7554	98.8206	98.8758	98.9202	98.9523	98.9704	98.9711	0	98.9218	0	98.7899	98.6912	98.5696	98.4189	98.2391
	PG	90.4126	90.4179	90.4271	0	90.4601	90.4815	90.5054	90.535	90.5691	90.6059	90.6477	0	0	90.8012	0	0	90.9807	0	91.1202	0	0	91.3495	0	0	91.5897	91.6721	91.7539	91.8368	0	92.0036	92.0815	92.1555	92.2245	92.288	0	92.3992	92.4407	92.4713	92.4894	92.4916	92.4788	92.4506	0	92.3344	92.2465	92.1377	92.0018	91.8389
	PG	84.7862	0	0	84.8138	84.832	84.8524	84.8752	84.9034	0	84.9707	85.0103	85.056	85.1056	0	85.2079	0	85.3226	85.386	85.4522	85.5204	0	0	85.7356	85.8078	85.8831	85.9582	0	86.108	0	86.2602	0	0	86.4614	86.5194	86.5747	86.6219	86.6605	86.6893	0	0	86.6993	86.6749	86.6322	86.5713	86.4922	86.3941	86.2707	86.1221
	PG	79.7832	79.7881	79.7967	79.8098	79.8273	79.8469	79.8687	0	79.9267	79.9599	0	80.0412	80.0883	0	80.185	80.2376	80.293	80.3525	80.4145	80.4782	80.5442	80.6117	0	80.745	80.8146	0	80.9522	81.0215	81.0928	81.1616	81.2267	0	81.3462	81.3995	0	81.4941	81.5298	0	0	0	81.5667	81.5446	0	81.4499	81.3774	81.2875	81.1738	81.0365
	PG	0	75.3158	75.3241	75.3366	75.3534	75.3723	0	75.4188	75.4485	75.4801	75.516	75.5576	75.6025	0	0	75.7436	75.7958	0	75.9102	75.9699	76.0317	76.0947	76.1567	76.2185	0	76.3471	76.4102	0	0	76.6038	76.6637	0	76.7737	76.8227	76.8699	76.9103	0	76.9682	76.9836	76.9864	76.978	0	0	76.8708	76.8041	76.7213	76.6162	76.4888
	PG	0	0	71.2964	71.3085	71.3248	71.3429	71.3627	71.3875	71.416	71.4462	71.4805	0	71.5632	71.6055	71.6502	0	0	0	71.8551	71.9115	71.9696	72.0289	72.087	0	72.205	72.2646	72.3232	72.3826	0	72.503	72.5586	72.6112	0	72.7055	0	72.7866	72.8173	0	72.8545	0	72.849	72.8304	72.7972	72.7494	72.6874	0	0	72.3937
	PG	67.6327	67.6371	0	0	0	0	67.7078	0	67.7584	67.787	0	67.8574	0	0	67.9803	68.0248	0	68.1216	68.1737	68.2267	68.2814	68.3371	68.3914	68.4453	68.5016	68.5572	0	68.667	68.7242	68.7793	68.8309	68.8798	68.9253	68.9672	69.008	69.0429	0	69.0928	69.106	69.1082	69.1008	69.0835	0	69.0079	68.9502	68.8786	68.7871	68.6759
	PG	0	64.343	64.3503	0	64.3763	64.3927	64.4106	64.4331	64.4589	0	64.5171	64.5532	0	0	64.6701	64.7124	64.7566	0	64.8536	64.9038	0	65.0082	65.0593	0	65.1629	65.2149	0	0	65.3715	65.4231	0	0	65.5594	65.5984	65.6366	65.6692	65.6958	0	0	65.7299	65.7227	65.7065	65.6773	65.6354	65.5812	65.5142	0	65.3236
	PG	-0.0394403	-0.0367351	-0.0331161	-0.0290125	0	-0.0186555	-0.0147598	-0.0104022	-0.005794	0	0.000607337	0.00458825	0.00688504	0.00604216	0	-0.000722481	0	-0.0130773	-0.0199054	-0.0291691	-0.0409582	-0.0541047	0	0	-0.105339	0	-0.142211	-0.159089	-0.172841	-0.18604	-0.198657	-0.210142	-0.221423	-0.230703	-0.235659	0	0	-0.24346	-0.244193	0	-0.244877	-0.243081	-0.240716	-0.237093	0	-0.223382	-0.216287	-0.209054
	PG	0	1.11025	1.10877	1.10663	0	1.09779	1.0885	0	0	0	0	1.03467	1.02233	0	0.986101	0	0	0.919859	0.895336	0.868475	0	0.808199	0.771815	0.731334	0.690034	0.644503	0	0.541745	0.48778	0	0	0	0	0.128996	0.0428539	-0.0502741	-0.150721	-0.258511	-0.374164	-0.500106	-0.633907	-0.774431	-0.925385	-1.08491	-1.25158	-1.42537	-1.61115	-1.80768
	PG	1.02278	1.02391	0	0	1.01997	1.01527	1.00662	0	0	0.975424	0.964321	0.954046	0.94197	0.926021	0.9084	0.888222	0.865823	0.844192	0.82182	0.79712	0.769707	0.740146	0.706262	0.667964	0	0.583636	0.53583	0.48623	0.434655	0.377735	0.315283	0.247914	0	0.0962079	0.0159574	0	-0.164214	-0.26566	-0.37464	-0.493381	-0.619984	-0.752831	-0.894192	-1.04209	0	-1.35725	-1.52881	0
	PG	0	0.949121	0	0.94817	0.946502	0.941356	0.932608	0.923959	0.914706	0.903044	0.891667	0	0.871641	0.856319	0.838577	0.819107	0	0.777533	0.755791	0.731799	0.706221	0.67824	0.645053	0	0.569794	0.527953	0	0	0.384873	0.331007	0.271522	0.20674	0.136998	0.0629437	-0.0130401	-0.0947285	-0.183485	0	-0.381719	0	-0.613365	-0.73802	-0.8708	-1.01044	0	-1.3046	-1.46488	-1.63484
	PG	0	0.605868	0.605603	0.603782	0.601035	0.595383	0.585759	0.575053	0.563602	0.550892	0	0.527947	0.515308	0.499445	0	0.462411	0.441296	0	0	0.379468	0.355789	0.3306	0.301813	0.269942	0.237126	0.202161	0.165209	0.128683	0.0925807	0.0534401	0.0117252	-0.0324746	-0.0795087	0	0	0	0	-0.343023	-0.407602	-0.478395	-0.553528	0	-0.713174	-0.797786	0	-0.972842	0	-1.16833
	PG	0.604819	0.605868	0.605603	0.603782	0.601035	0.595383	0	0.575053	0.563602	0.550892	0.538744	0.527947	0.515308	0	0	0	0.441296	0	0.401332	0.379468	0.355789	0.3306	0.301813	0.269942	0.237126	0.202161	0.165209	0.128683	0.0925807	0	0.0117252	0	-0.0795087	-0.128586	-0.176734	-0.227607	-0.283219	-0.343023	-0.407602	0	-0.553528	0	-0.713174	-0.797786	-0.883996	-0.972842	-1.06787	-1.16833
	PG	0.538359	0.539502	0.539417	0	0.53542	0	0	0.510977	0	0	0.476929	0.467016	0.455346	0.440554	0.424226	0.405843	0	0.367236	0.348842	0.328475	0.306348	0.282821	0	0.225832	0.194928	0.162011	0.127284	0.0930654	0	0.0227686	0	-0.0574228	-0.101412	-0.14725	0	-0.238904	-0.29052	-0.346127	0	0	-0.54186	0	-0.690109	0	-0.847795	-0.929555	-1.01704	0
	PG	0.507357	0.508518	0.508502	0.506996	0.504694	0.499607	0.490689	0.480751	0.470165	0.458468	0.44744	0.437824	0.426478	0.412035	0.396092	0.378101	0.358668	0.340384	0	0	0.281047	0.258106	0.231761	0	0.172215	0.140046	0	0	0.0399836	0.00438922	0	0	-0.11635	0	-0.204037	0	-0.2995	-0.353337	-0.41142	-0.475163	-0.542814	-0.612731	0	-0.761611	-0.838122	0	-1.00095	-1.08981
	PG	-0.0235854	-0.0212616	0	-0.00946483	-0.00242345	0.00467573	0	0.019789	0.0280976	0.0357005	0.0423475	0.0498943	0.0566425	0.0602262	0.0608163	0.0596356	0.0578516	0.054378	0.0483587	0	0.0318436	0.0200088	0.00515321	-0.0110383	0	-0.0437373	-0.060545	-0.0772005	-0.0899759	0	-0.112221	-0.123149	-0.131546	0	-0.14018	-0.141752	-0.14118	0	0	0	-0.131981	-0.126993	-0.121976	-0.115624	-0.108303	-0.09822	0	-0.0817129
	PG	-0.0221014	-0.0198038	-0.0148205	-0.00815343	0	0.00573833	0.012594	0.0205264	0	0.0360838	0.0425496	0.0499148	0	0.0598983	0.0603277	0.0589994	0	0.053482	0.0473605	0	0.0307101	0.0188266	0	0	-0.0281943	-0.0450863	-0.0619248	-0.0786167	-0.091452	-0.103103	-0.113876	0	-0.133463	-0.139579	-0.142454	-0.144231	0	-0.142829	-0.141018	-0.139166	0	-0.131006	-0.126283	-0.120217	-0.113187	-0.103394	-0.0949263	-0.0874557
	PG	-0.0211364	0	-0.01392	-0.00731318	-0.000458119	0.00642214	0.0131829	0.0210099	0.029026	0.0363269	0.04266	0.0498875	0	0.0596109	0.0599295	0.0585052	0	0.0528349	0.0466556	0.0392932	0.0299206	0.0180026	0.00306962	-0.013195	0	-0.0460337	-0.0628981	0	0	-0.104181	-0.115001	-0.126105	-0.134712	-0.140913	-0.14389	-0.145783	-0.145554	0	0	-0.141264	-0.137949	-0.13341	-0.128841	-0.122926	-0.116046	-0.106399	-0.0980682	-0.0907217
	PG	-0.0199162	0	-0.0127907	-0.00626958	0	0.00724345	0.0138719	0.02155	0.0294077	0	0.0426961	0.0497423	0	0.0591196	0.0592876	0	0	0	0.0455363	0.0380853	0.0286375	0	0.00166673	-0.0146493	-0.030616	-0.0475865	-0.064503	-0.0812839	0	-0.106009	0	-0.128143	-0.136881	-0.143235	0	-0.148471	-0.148449	-0.147757	-0.146313	-0.144842	0	0	-0.133155	-0.127492	0	0	-0.10337	-0.0962451
	PG	0	-0.0162957	-0.011481	0	0	0.00818401	0.0146459	0.0221409	0.0298038	0.0367311	0	0	0.0555557	0.0584779	0	0	0.0544278	0	0.0440972	0	0	0.0149319	-0.000130438	-0.0165203	-0.0325609	-0.0496006	-0.0665852	0	-0.0964813	0	0	-0.130795	-0.139706	-0.146258	-0.149633	-0.151962	0	-0.151776	-0.150615	0	0	-0.142705	-0.138701	-0.133352	-0.127033	-0.117947	-0.110153	-0.103315
	PG	-0.0166722	-0.0145162	-0.00980595	0	0	0	0.0155336	0.0227614	0.0301369	0.0367585	0.0423914	0.0488958	0.0546142	0	0	0.0549196	0.0523816	0.0482294	0	0.0338803	0	0.0119648	-0.00322934	0	0	0	-0.0701929	0	0	-0.112493	0	-0.135367	-0.144548	-0.151408	-0.155128	-0.157834	0	-0.158467	0	-0.157014	-0.154709	-0.151205	0	0	0	-0.128311	-0.120956	0
	PG	-0.0153796	-0.0132781	-0.00866816	-0.0025396	0	0.00994203	0	0	0.0300444	0.0363789	0.0417136	0	0.053322	0.0556443	0.0550712	0.0528165	0.0500499	0	0.0388739	0.0309432	0.0210697	0	-0.00662637	-0.0232639	0	-0.056841	-0.074088	0	-0.104618	-0.116893	0	0	-0.149602	-0.156732	-0.160752	-0.163789	-0.164774	-0.165139	-0.164785	-0.164429	-0.162491	-0.159359	-0.156192	0	0	-0.137933	0	-0.124764
	PG	0	-0.0117584	-0.00767903	-0.00212203	0.00461359	0.0107241	0.0158238	0.0227047	0.030251	0.0356821	0.0403523	0	0	0.0533921	0.0527496	0.0506503	0.0469958	0.0424605	0.0360659	0.0273158	0.017139	0.00512849	0	0	-0.043929	0	-0.0791355	-0.0963451	-0.109394	-0.122138	-0.134241	0	0	0	0	-0.170426	-0.172528	-0.173119	-0.172721	-0.173028	-0.17203	-0.168644	-0.16573	-0.162491	-0.156911	-0.14876	0	-0.136853
	PG	-0.0141404	-0.0114401	0	-0.00200167	0	0.0105552	0	0.0221707	0	0.0346943	0.0391103	0.0453866	0	0	0.0504937	0.0481803	0.0443374	0.0396218	0	0.0241506	0	0.00167166	-0.0139956	-0.0315816	0	-0.064761	-0.0831937	-0.100538	-0.113729	-0.126622	-0.138877	0	-0.160376	-0.16864	-0.172802	-0.176057	0	-0.179276	-0.179141	-0.179708	-0.178958	-0.175818	-0.173142	-0.170138	0	-0.156843	-0.150662	0
	NG	-0.10412	-0.101071	0	-0.090365	-0.0822935	-0.0753042	0	-0.0591052	-0.0499016	-0.0395445	0	-0.0142596	5.83e-05	0	0.0203751	0	0.0360438	0.0445756	0.0523702	0	0.0618009	0.0626225	0.0601734	0	0.0493246	0.0414029	0.0338711	0.0258361	0.020838	0.0147054	0.00627965	0	-0.011072	-0.0203371	0	-0.0312825	0	-0.0420432	-0.0487673	-0.0568215	0	-0.0702712	0	0	-0.0814075	-0.0796941	-0.0792302	0
	NG	-0.625516	-0.626083	0	0	-0.642608	-0.655255	-0.672393	-0.691963	-0.714621	-0.738901	-0.764707	-0.791166	-0.820098	-0.854349	-0.892	-0.932736	0	-1.02145	0	-1.11792	-1.17064	-1.22684	0	-1.35338	-1.42141	-1.49288	-1.56705	0	-1.7191	0	-1.88232	0	-2.05771	-2.14865	-2.23882	-2.33169	-2.42695	-2.52493	0	-2.73225	-2.83933	-2.94652	0	-3.16142	-3.26736	0	0	-3.58229
	NG	-0.0652847	-0.0600394	-0.053177	-0.0424806	-0.0303768	0	0	0.00921259	0.0231527	0	0.0515473	0	0.0799765	0.0890904	0.0954124	0	0.0996496	0.100595	0.0981059	0.0930929	0	0.0736258	0.0578598	0	0.0218794	0.00288055	-0.0157745	-0.0333868	-0.0460909	-0.0571769	-0.0687469	-0.0774399	-0.0854118	-0.0898386	0	0	0	-0.0766123	0	-0.0654189	-0.0579074	0	-0.0386515	0	-0.0135715	0.00443562	0.0206109	0.0368363
	NG	0.185359	0.188943	0.191414	0	0.197488	0	0	0	0.194633	0.194851	0.194294	0	0.199977	0.201344	0.201994	0.203068	0.203254	0.207576	0.212026	0.217424	0.222682	0	0.230511	0.23428	0.236233	0.239192	0.242158	0.245843	0.252448	0	0.263984	0.268886	0	0.273809	0	0	0	0.283871	0.279372	0.273892	0.266001	0.257394	0	0.240948	0.233167	0	0	0
	NG	-0.0396993	-0.0366636	-0.0292194	-0.0209891	-0.0104785	-0.00146983	0	0.0189509	0.031169	0.0412899	0.0525248	0.0637866	0	0	0	0	0.0806225	0.0769997	0.0727917	0.0650248	0.0564305	0	0.0301684	0.0127516	0	0	0	-0.0523313	0	-0.0734058	-0.0825141	0	-0.0985812	-0.1029	-0.101083	-0.0975448	-0.0906148	0	-0.0725704	-0.0627617	-0.0488689	-0.0331887	0	0.00547977	0.0307265	0	0.0886464	0.117901
	NG	-0.0616154	-0.0574915	0	-0.0409136	-0.0300957	-0.0184421	0	0	0.0191149	0	0.0447122	0.056794	0.0678262	0	0.080541	0.0826339	0	0.0828293	0.0804844	0	0.0675144	0.0561122	0.0420494	0.0256472	0.00818927	-0.0110341	-0.0291258	-0.0472244	-0.0617396	-0.0758229	-0.0886811	-0.102078	-0.113683	-0.12351	-0.128951	-0.132954	-0.134759	-0.136544	-0.136903	0	0	-0.12975	-0.123578	-0.114596	-0.103344	-0.0882878	0	-0.0557816
	NG	0	-0.0491769	-0.0430862	0	-0.0224246	-0.011493	-0.000922048	0.0121192	0.0241627	0.037253	0	0.0625256	0	0	0.085798	0.0884529	0.0874777	0.0870819	0.083186	0.0774976	0	0	0.0419638	0.0254045	0.00742991	-0.0100852	-0.0293172	-0.046573	-0.0598721	-0.0711433	-0.0838149	-0.0949127	-0.105742	-0.113172	-0.116674	-0.117696	-0.118256	-0.116546	-0.116176	-0.114317	-0.112484	0	-0.103386	-0.0967861	0	-0.0759301	-0.0660222	0
	NG	-0.0284562	0	-0.0204995	-0.0131325	-0.00464645	0.002933	0.0115742	0.0198212	0	0	0	0.0532436	0.0610716	0	0.0658669	0.0649958	0.062727	0.0600145	0	0.0470982	0.0387496	0	0.0104182	-0.00647349	-0.0246814	-0.0432567	-0.0607748	0	0	-0.104236	-0.1165	-0.127673	-0.136997	-0.144611	0	-0.150304	0	-0.149155	0	-0.148424	-0.146147	-0.143812	-0.13939	0	0	-0.120817	0	0
	NG	-0.0982244	-0.0927865	0	-0.07208	-0.0581988	-0.0437508	-0.0277494	-0.0121626	0	0	0.0390989	0.0561573	0.0722039	0.0832033	0.0914958	0.0957784	0.0973257	0.0981265	0.0963087	0.0909282	0.0832887	0	0.0545548	0.0368225	0.017073	-0.00323596	-0.0217418	-0.0403102	-0.053335	-0.0656191	0	-0.0867044	-0.0947445	-0.100575	0	0	-0.093712	-0.0888636	0	-0.0791259	-0.072378	-0.0660315	-0.0572273	-0.0471448	-0.035703	-0.0207739	-0.00676709	0.00630022
	NG	0	-0.0202744	-0.0151926	-0.00621082	0.00257515	0.0122418	0	0	0.0403408	0.0509114	0.0592591	0.0699309	0	0.0818295	0.0827188	0	0.0773413	0.0741097	0.067626	0	0.0482218	0.0350599	0.0178796	0.000460093	-0.0194469	-0.0382646	0	-0.0756613	-0.0901308	-0.10304	0	-0.128233	-0.140113	-0.148964	-0.153086	-0.154621	-0.156134	-0.155279	-0.155538	-0.153442	-0.15165	-0.147313	-0.142555	-0.134775	-0.126381	0	-0.102269	-0.0895526
	NG	-0.0254763	0	-0.0151926	-0.00621082	0	0	0	0.0310889	0.0403408	0.0509114	0	0	0.0774182	0.0818295	0.0827188	0.0821871	0.0773413	0.0741097	0	0.0595491	0.0482218	0.0350599	0.0178796	0.000460093	-0.0194469	-0.0382646	-0.0579602	-0.0756613	-0.0901308	0	-0.116876	0	-0.140113	0	-0.153086	-0.154621	-0.156134	-0.155279	-0.155538	0	-0.15165	0	-0.142555	0	-0.126381	-0.112897	-0.102269	-0.0895526
	NG	-0.109565	-0.104304	-0.0941038	0	0	-0.0494116	-0.0322159	-0.0141492	0.00531754	0.0231167	0.0413465	0.0601615	0.0776409	0	0	0	0.106075	0.106896	0.106266	0.101016	0.0936152	0.0817962	0.0664825	0	0	0.0092884	-0.0103443	-0.0294651	0	0	-0.0662056	-0.0781369	-0.0875092	-0.0954568	-0.0972968	0	-0.0973354	0	-0.0948851	0	0	-0.0888068	-0.0838171	0	0	-0.0564284	-0.0441838	-0.0329537
	NG	-0.0974403	0	-0.0834924	-0.070801	0	-0.0429047	-0.0279346	-0.011807	0.00405043	0.0213232	0.0368195	0	0	0.080052	0	0.091604	0.0922794	0.0935284	0.0910641	0	0.0780803	0.0656485	0.0493313	0.0320966	0.0119778	-0.00738177	-0.0261957	0	-0.0562169	-0.0666443	-0.0769109	-0.0850686	-0.0925151	0	-0.094956	0	-0.0871314	-0.0814495	-0.07768	-0.0720233	-0.0665777	0	-0.0538618	-0.0447216	-0.0352912	0	-0.0102286	0
	NG	-0.0510516	-0.0350411	0	0.00790122	0.0228138	0.0257442	0.0176078	0.0051214	-0.00698209	-0.012451	-0.0121126	-0.00207038	0.0082096	0.0128154	0.0119418	0.00642267	-0.00189678	-0.00304035	0	0.00582547	0.0133169	0.0197353	0	0.0216305	0.0162856	0	0	-0.0122593	0	-0.0210512	0	0	-0.0244024	-0.0156887	0.00364638	0	0.0343058	0.0356986	0.0236638	0.00395637	-0.0195775	0	-0.0475346	-0.0428674	-0.0261395	0.000769726	0	0.0333935
	NG	-0.124736	-0.121034	0	-0.103239	-0.0913107	-0.0794244	-0.0661729	-0.0516257	0	0	-0.00269262	0.0155872	0.0340823	0.0484526	0.0594766	0.0681631	0.0761629	0.0823922	0.0866297	0.0884995	0.0884556	0.083925	0.0759428	0.0652348	0.054177	0.0408161	0.026922	0	0.0014213	-0.0095522	-0.0209497	-0.0348734	-0.0469504	-0.0575904	0	-0.0704337	-0.0745469	-0.0790843	0	-0.0888802	-0.0925383	-0.0955567	0	-0.0989458	-0.0979748	-0.0944843	-0.0916194	-0.090789
	NG	-0.0351557	-0.0312694	-0.0244988	-0.0157505	-0.00736288	-0.00019405	0.00529865	0	0.0172965	0	0.0283414	0.0362002	0.0424786	0	0	0	0.0388584	0.0361361	0.0327446	0	0.0254243	0.020431	0	0.00647076	0.00159209	-0.00193082	-0.00315561	-0.000776441	0.00833957	0.0208062	0	0.0503535	0.0682027	0.0891414	0	0.138807	0.162221	0.181718	0.195949	0	0	0.204155	0.195176	0.181546	0.162759	0.140048	0	0.0708539
	NG	-0.0925713	-0.0861973	-0.0769517	-0.0635299	-0.0491199	-0.0338733	0	-0.0036359	0.0121563	0.0283971	0	0	0.0760721	0.0883578	0	0.104281	0.107487	0.110525	0.110467	0.108124	0	0.0926863	0.0785491	0.0621125	0.0439138	0.0247004	0.0034235	-0.0160478	0	-0.0481147	-0.0627203	0	-0.0850722	0	-0.0949321	0	-0.0953834	-0.0940284	-0.0927188	-0.0904291	0	-0.0801518	-0.0718372	-0.0593202	-0.043729	-0.0231188	-0.00389672	0
	NG	0	0	-0.0217791	0	-0.00929974	0	-0.000443861	0.00376404	0.00892953	0.0145251	0	0.0307327	0.0402585	0	0.0530164	0.0572639	0.061704	0.0672091	0.0732991	0.0787194	0	0.0868108	0	0	0.0879745	0	0.0858675	0.0848146	0.0879206	0.0904417	0.0936838	0	0.100375	0.10591	0	0.128436	0	0.153997	0.166873	0.17958	0.194161	0.209766	0.22803	0	0	0.299012	0	0.348166
	NG	-0.0787631	0	-0.0688506	-0.0604055	-0.0496396	-0.0397282	0	0	-0.00296103	0	0	0.0328982	0.0454469	0.0529098	0	0.0616696	0.0643409	0.0651208	0	0.0607705	0.0561695	0.0470606	0.0355864	0.0212215	0.0077757	-0.00750264	-0.0224029	-0.0378128	-0.0472479	-0.0564938	-0.0648906	0	-0.0800557	-0.0848629	0	-0.0832677	-0.0797737	-0.0759812	-0.0706244	0	-0.0579178	-0.0491855	-0.0378954	0	-0.0100625	0.00881448	0	0
	NG	0	-0.0222937	0	-0.00804613	0.00101242	0.0107413	0.0195398	0.0300174	0.0396227	0.0503104	0.0590201	0.0697971	0	0	0	0.0830715	0.078624	0.0755545	0.069476	0.0615469	0.0506164	0.0375798	0.0207882	0.00351488	0	-0.0346697	-0.0539221	-0.0714146	0	-0.0980154	-0.111282	-0.122283	0	-0.14199	-0.145437	-0.146545	-0.147371	0	0	0	0	0	-0.130599	-0.122494	0	0	0	-0.0760684
	NG	-0.0648144	0	-0.0517762	-0.0409874	-0.029264	0	-0.0028279	0.0111261	0.024957	0.0395067	0.0529439	0	0	0.0865346	0.0909931	0.0925636	0.0919234	0	0.0863024	0.0803331	0.070213	0.0573446	0.0411534	0.0233057	0.00389762	0	-0.0348745	-0.052193	-0.0659769	-0.0779626	-0.0888703	-0.0992737	-0.108171	-0.113913	-0.115274	-0.113912	-0.111155	-0.107922	-0.104213	-0.0994531	-0.0938334	-0.086735	0	0	-0.0560834	-0.0407479	-0.0262654	-0.0111609
	NG	-0.109495	0	0	-0.0808869	-0.0647741	0	-0.032088	-0.0139137	0.00548715	0.0233636	0.0415044	0.0604095	0	0.0894557	0.098229	0.103238	0	0	0.106439	0	0.0938022	0.0820816	0.0666825	0.0477174	0.0295617	0.00957859	-0.0101469	0	-0.0419972	0	-0.0658617	-0.0776507	0	-0.0948228	-0.0966915	0	-0.0965791	-0.0957553	-0.0939779	0	-0.0910755	-0.0875615	-0.082586	0	0	-0.0548117	-0.0425456	-0.0311255
	NG	-0.0972079	-0.0915392	0	0	-0.0571604	-0.0427256	-0.0275009	-0.0113376	0.00477025	0.0218161	0.0373197	0.0544304	0.0694451	0.0800079	0.0871892	0.0916172	0.0925825	0.0938393	0	0.086702	0.0788079	0.06627	0.0500424	0	0.0125476	-0.00703573	0	0	0	0	-0.0765009	-0.0846174	-0.0916838	-0.0957299	-0.0937628	-0.0904551	-0.0858681	0	-0.0763982	0	-0.0653052	-0.0595031	-0.0524788	0	-0.0339113	0	-0.00866776	0
	NG	-0.0509259	-0.0348695	-0.0138142	0	0.0233998	0.0260251	0.01763	0	-0.00761435	-0.013223	-0.0126762	-0.00233581	0	0.0132967	0.0126455	0	0	-0.00302631	-0.000476857	0.00518036	0.0125783	0.0188705	0.0214527	0.0211925	0.0162474	0.00862407	-0.00161137	-0.0116344	-0.0161458	-0.0204247	0	-0.0260128	0	-0.0161329	0.00328419	0.0225211	0.0342971	0.0358035	0.0239327	0	-0.0192772	0	-0.0474594	-0.0429195	-0.0261084	0.000860562	0	0.03378
	NG	-0.122762	0	-0.111523	0	-0.0894904	0	-0.0645537	0	-0.0339365	-0.0180335	-0.00140704	0	0.0352338	0.049593	0	0	0.0770507	0.0832629	0.0874096	0.089304	0	0.0847364	0.0767422	0	0.0550871	0.0418719	0.0279665	0	0.00268756	-0.00814682	-0.0194835	-0.0332535	-0.0452417	0	-0.0621893	-0.068128	-0.0720777	-0.0762968	-0.0805388	-0.0853849	-0.0886961	-0.0911263	-0.0927488	0	-0.09174	-0.0874495	-0.0837389	-0.0818925
	PNG	-0.84275	0	-0.83991	-0.838176	-0.838434	-0.840307	-0.843732	-0.848743	-0.855477	0	-0.872716	-0.883251	-0.896614	-0.914737	-0.936785	-0.961902	0	-1.01976	-1.05253	-1.08746	0	-1.16532	-1.20897	-1.25305	0	-1.3455	-1.39087	-1.43557	-1.47583	-1.51436	0	-1.58795	-1.62091	-1.64954	0	-1.68973	-1.7028	0	-1.71573	0	-1.70799	-1.69508	-1.6749	-1.64692	-1.61194	-1.56555	-1.51336	-1.45323
	PNG	0	-0.367665	-0.367566	-0.366731	-0.367499	0	0	-0.381913	-0.390199	-0.399752	-0.412502	-0.425357	0	-0.464467	-0.490837	-0.520763	-0.555615	-0.59139	-0.63111	0	-0.722221	0	-0.8292	-0.887162	0	0	-1.07108	-1.13275	0	-1.24919	-1.30704	0	0	-1.46867	-1.51279	-1.5529	-1.58958	0	0	0	-1.68835	-1.6974	0	-1.69157	-1.67459	-1.64488	-1.60793	-1.55944
	PNG	-0.173619	0	-0.170581	-0.168696	-0.168393	-0.169566	-0.172303	-0.176229	0	-0.189372	-0.200273	0	-0.226162	0	-0.269063	-0.296053	-0.327633	0	-0.397127	-0.437173	-0.480654	-0.528128	-0.579494	-0.632156	-0.688155	-0.744826	0	0	-0.915339	-0.970453	-1.02601	-1.0797	-1.13335	-1.18484	-1.23158	0	-1.32032	0	-1.40071	-1.43679	-1.47014	-1.50073	0	-1.54773	0	-1.57318	-1.57877	-1.57752
	PNG	-0.123508	-0.121964	-0.119237	-0.116849	-0.114963	-0.11484	-0.116325	-0.119241	-0.123212	-0.12953	0	0	0	-0.176611	-0.198047	-0.224143	-0.253075	0	-0.318473	-0.356343	-0.397379	-0.442474	-0.49114	-0.542996	-0.595707	0	0	-0.760953	0	0	-0.915439	-0.967344	0	0	-1.11184	0	-1.19666	0	-1.27548	0	-1.34955	-1.38224	-1.41217	-1.43881	-1.46075	-1.4769	-1.49035	-1.50057
	PNG	-0.824937	0	-0.82199	-0.819571	0	0	-0.822401	-0.825837	-0.830615	-0.836114	-0.84471	-0.852644	-0.863647	0	0	-0.920659	-0.946365	0	-1.00118	-1.03294	-1.06599	-1.10212	-1.14158	-1.18201	-1.2238	-1.26473	-1.30558	-1.34565	-1.3806	-1.41459	-1.44828	-1.47827	0	-1.53004	-1.54699	-1.56058	-1.56935	-1.57226	-1.57267	0	-1.55755	-1.54071	0	-1.48638	-1.44851	0	-1.34641	-1.28528
	PNG	0	-2.33625	0	-2.32694	-2.32071	-2.31475	0	0	0	-2.27638	-2.26304	0	-2.22583	-2.20696	-2.18519	-2.16166	-2.13604	-2.10493	-2.07127	-2.03463	-1.99376	-1.95048	-1.90473	0	-1.80106	-1.74271	0	-1.61238	-1.53619	-1.45661	-1.37378	0	-1.19289	0	-0.989885	-0.880752	-0.766197	-0.64668	-0.524624	-0.398706	0	-0.132941	0.00696734	0	0.299811	0.456569	0	0.776988
	PNG	-1.50271	-1.5	-1.49719	-1.49463	-1.49119	-1.48921	-1.48833	-1.48787	-1.4871	-1.48734	-1.48811	-1.48824	-1.48989	-1.49522	0	-1.51131	0	-1.53281	0	-1.55506	-1.56777	0	0	-1.60939	-1.6218	0	-1.64303	0	-1.65054	-1.64939	-1.64518	-1.63804	-1.62708	-1.61218	0	-1.56087	-1.52815	0	-1.44897	-1.40293	-1.35126	0	-1.22959	-1.15975	-1.08173	-0.995746	-0.904675	-0.807607
	PNG	-1.70112	0	-1.68367	0	-1.65103	-1.63152	-1.61108	-1.58714	-1.5605	-1.53172	-1.50027	-1.46436	-1.42788	-1.39202	0	0	-1.28472	-1.24743	-1.20985	-1.17346	-1.13914	0	-1.07827	-1.0533	-1.03051	-1.01089	0	-0.980736	0	-0.957856	0	0	-0.956621	-0.964379	0	-0.985322	0	-1.02507	-1.05175	-1.08276	-1.11674	-1.15103	-1.18643	-1.22038	0	-1.27908	0	0
	PNG	-0.377692	-0.37538	-0.374336	-0.372485	-0.37106	-0.371133	-0.37257	-0.374721	0	-0.382161	-0.388613	0	-0.404007	-0.417286	-0.433033	0	0	-0.496037	-0.521023	0	-0.580452	-0.614969	-0.652766	0	-0.734409	-0.777107	0	0	0	0	0	-1.02593	-1.06598	-1.10462	0	-1.17028	-1.20141	-1.23074	-1.25939	-1.28558	0	0	-1.35051	-1.36598	0	0	-1.38962	-1.39118
	PNG	-2.04635	-2.04333	-2.04022	-2.03665	-2.03227	0	-2.02685	-2.02486	-2.02233	-2.02021	-2.01847	0	-2.0147	-2.01729	-2.02138	-2.02831	-2.03703	0	-2.0526	-2.06228	-2.07174	-2.08257	-2.09346	-2.10429	-2.11342	-2.12122	-2.12596	-2.12795	-2.12268	-2.11504	-2.10347	-2.08797	-2.06758	-2.04235	-2.00679	0	0	-1.86423	-1.80417	0	-1.6642	-1.58295	-1.49283	0	-1.28647	-1.16745	-1.04127	-0.906551
	PNG	-2.10877	-2.10808	-2.1071	-2.10659	-2.10659	-2.10858	-2.11179	-2.11451	-2.11716	-2.1211	-2.12458	-2.12612	-2.1275	-2.13099	0	0	0	0	-2.14089	-2.13957	-2.13748	-2.13445	-2.13134	0	0	0	-2.10197	-2.08852	-2.06842	0	-2.02103	-1.99368	-1.96224	0	-1.88388	-1.83653	-1.78412	0	0	0	-1.52526	0	0	-1.26394	-1.16096	-1.04813	-0.929143	-0.802397
	PNG	-0.916409	-0.9142	-0.912725	-0.910593	-0.909625	-0.910103	-0.912422	0	0	0	0	-0.939353	-0.949704	-0.964542	-0.982818	0	-1.02912	-1.05446	0	-1.11402	0	-1.18483	-1.22492	-1.26623	0	-1.35341	-1.39754	-1.4416	0	-1.52188	0	0	-1.63863	0	-1.70386	-1.73096	0	0	0	0	-1.82666	0	-1.84032	0	-1.83305	-1.81897	-1.8019	-1.77918
	PNG	0	-0.191949	-0.190745	-0.1891	-0.188449	-0.190657	0	-0.198526	-0.203776	0	-0.218467	-0.227029	-0.23777	-0.25441	-0.274503	-0.298391	-0.32526	-0.353501	0	-0.419586	-0.455209	-0.495364	0	-0.583787	-0.630898	0	-0.727515	-0.777438	-0.823832	-0.871327	-0.920344	0	0	-1.0656	0	-1.15281	0	-1.23422	-1.27564	-1.31661	-1.35589	-1.39433	-1.43011	-1.46457	-1.49693	-1.52483	-1.55302	-1.58099
	PNG	-0.0812918	-0.0792044	-0.075428	0	0	-0.0615588	-0.0576447	-0.0541469	-0.0503742	0	-0.0413456	-0.0367752	-0.0326726	-0.0324615	-0.0347718	-0.0398571	-0.0465262	-0.0541221	-0.0635645	0	-0.0910157	-0.110223	-0.132804	-0.159201	-0.187612	-0.219108	-0.251301	-0.284433	-0.317177	0	-0.38831	-0.427589	-0.467837	0	-0.546683	0	0	-0.66492	-0.706103	-0.748657	-0.791216	0	-0.875502	-0.915569	-0.954048	-0.990169	0	-1.06329
	PNG	-1.00864	-1.00753	0	-1.01088	0	0	-1.03129	-1.04105	0	0	-1.08507	0	-1.12149	-1.14635	-1.17435	-1.20385	-1.23867	-1.27247	-1.30996	-1.35027	0	-1.43687	-1.48624	-1.53563	-1.58656	-1.63603	0	-1.73302	-1.77552	0	-1.85322	-1.88502	-1.91345	-1.93522	-1.94725	-1.95194	-1.94952	-1.93542	-1.91363	-1.88018	-1.83453	-1.77423	-1.70008	-1.60818	0	-1.36861	-1.22255	-1.05585
	PNG	-0.530679	-0.530356	-0.531058	-0.53303	-0.536815	-0.543676	-0.551764	-0.563558	-0.577298	-0.59287	-0.612327	0	0	-0.68895	-0.722443	0	0	0	-0.895824	-0.94771	-1.00181	-1.06091	-1.12222	0	-1.25018	0	0	-1.44492	-1.50447	-1.56325	-1.61948	-1.6728	-1.72263	0	0	0	0	-1.89077	-1.90754	-1.91724	-1.91818	-1.91222	-1.89515	0	-1.82921	-1.77599	-1.71169	0
	PNG	-0.301689	-0.298289	-0.296417	-0.292838	-0.290735	0	-0.290527	-0.292107	0	-0.300993	0	-0.318895	-0.332753	-0.351609	0	-0.403118	-0.436685	0	0	-0.554326	-0.602886	-0.655681	-0.713676	0	0	-0.903917	-0.971528	-1.0394	-1.10513	0	-1.23757	0	-1.36961	-1.43359	0	-1.54854	-1.60303	0	-1.7034	-1.74797	-1.78933	0	-1.85555	-1.87802	-1.89385	-1.89842	-1.8975	0
	PNG	-0.207572	0	-0.2031	-0.200339	-0.197528	-0.196595	-0.196293	-0.19725	0	-0.202915	0	-0.216525	-0.226452	-0.242178	-0.260407	-0.283462	0	-0.339928	-0.373105	-0.410853	-0.451877	-0.497769	0	-0.600041	-0.655577	-0.713485	0	-0.833523	0	-0.952175	-1.0128	-1.07301	-1.13336	0	-1.24837	0	0	-1.40907	-1.45986	0	-1.55425	-1.59803	0	-1.67283	-1.704	0	-1.74825	-1.76287
	PNG	0	0	-0.258178	0	-0.256536	0	-0.260155	-0.264777	-0.27104	0	-0.289146	-0.301538	-0.316411	-0.336936	-0.360405	-0.388506	-0.42045	-0.454179	-0.492017	-0.533621	-0.578068	0	-0.679504	-0.733508	-0.790415	-0.848774	-0.906711	-0.966883	-1.02337	-1.08027	-1.1369	-1.19236	-1.24688	-1.29987	-1.34762	-1.39502	-1.43934	-1.48181	-1.52303	0	-1.5957	-1.62841	0	-1.67995	-1.7	-1.71239	0	-1.72609
	PNG	-1.43855	-1.43621	-1.43477	-1.43235	-1.4303	-1.42908	0	0	0	-1.43263	-1.43727	-1.44063	-1.44668	-1.45682	-1.46869	-1.48262	-1.50032	0	-1.53683	-1.55836	0	0	-1.63145	-1.65725	-1.68307	-1.70743	-1.73121	0	-1.76972	-1.78405	-1.79618	-1.80343	-1.80782	-1.80785	-1.79958	-1.78666	-1.76939	0	-1.71687	-1.6815	-1.63962	-1.59026	-1.53366	-1.46874	0	0	-1.21996	-1.1193
	PNG	-1.88073	-1.87755	-1.87415	-1.87014	-1.86517	0	-1.85814	0	0	-1.8481	-1.845	-1.84124	-1.8382	-1.83911	0	0	0	-1.85934	-1.86509	0	-1.88037	-1.88923	-1.89828	-1.90736	0	0	-1.92431	-1.92498	-1.91864	-1.91013	-1.89794	0	-1.86165	0	-1.80183	0	0	-1.66387	0	-1.54315	-1.47309	-1.39606	0	-1.21841	-1.11664	-1.00481	-0.886694	-0.760879
	PNG	-1.87417	-1.87347	-1.8725	-1.87197	0	-1.87389	-1.87706	-1.87972	0	0	-1.88989	-1.89153	0	-1.89672	-1.90039	-1.90453	0	0	-1.90813	-1.90738	0	-1.90385	-1.9018	0	-1.89379	-1.88731	-1.87864	-1.86734	-1.8497	-1.83028	-1.8081	-1.78417	0	-1.72539	-1.68724	0	0	-1.54827	-1.4928	-1.43392	-1.36882	0	-1.22017	-1.13628	0	-0.943409	-0.837074	-0.723741
	PNG	-0.848001	-0.845618	-0.843737	-0.841079	0	-0.838865	0	-0.84143	0	0	-0.853346	-0.858582	-0.866712	-0.879183	-0.894882	-0.913495	-0.935605	-0.957961	-0.983272	-1.01106	-1.04152	-1.07493	-1.11135	-1.14896	-1.18846	-1.22844	-1.2686	-1.30868	0	-1.38093	-1.41675	-1.45149	0	-1.51717	-1.54311	0	0	-1.60594	0	-1.63573	-1.6458	-1.65219	-1.65447	-1.65128	-1.64347	-1.62809	-1.61011	-1.58695
	PNG	-0.848001	-0.845618	-0.843737	-0.841079	0	-0.838865	0	-0.84143	0	0	-0.853346	-0.858582	-0.866712	-0.879183	-0.894882	-0.913495	-0.935605	-0.957961	-0.983272	-1.01106	-1.04152	-1.07493	-1.11135	-1.14896	-1.18846	-1.22844	-1.2686	-1.30868	0	-1.38093	-1.41675	-1.45149	0	-1.51717	-1.54311	0	0	-1.60594	0	-1.63573	-1.6458	-1.65219	-1.65447	-1.65128	-1.64347	-1.62809	-1.61011	-1.58695
	PNG	-0.0801402	-0.0779949	-0.0740965	-0.0695053	0	0	-0.0553184	-0.0514244	0	-0.0425408	-0.0370536	-0.03182	-0.0270252	-0.0259546	-0.0274022	-0.0315366	-0.0371569	-0.0436031	-0.0518262	0	-0.0765413	-0.0942238	-0.115146	-0.139781	-0.166392	-0.195913	-0.226001	-0.256882	-0.287359	-0.319284	-0.35337	0	-0.427331	0	0	-0.535635	-0.570981	-0.60796	-0.645437	-0.684051	0	-0.760886	-0.798575	-0.834168	0	0	0	-0.963126
	EG	-0.0801402	-0.0779949	-0.0740965	-0.0695053	0	0	-0.0553184	-0.0514244	0	-0.0425408	-0.0370536	-0.03182	-0.0270252	-0.0259546	-0.0274022	-0.0315366	-0.0371569	-0.0436031	-0.0518262	0	-0.0765413	-0.0942238	-0.115146	-0.139781	-0.166392	-0.195913	-0.226001	-0.256882	-0.287359	-0.319284	-0.35337	0	-0.427331	0	0	-0.535635	-0.570981	-0.60796	-0.645437	-0.684051	0	-0.760886	-0.798575	-0.834168	0	0	0	-0.963126
	EG	-0.242051	0	-0.216095	0	-0.178785	-0.15801	-0.137365	-0.112424	-0.0891718	0	-0.0440657	-0.0207099	-0.00311775	0	0.0190018	0	0	0.0297755	0.027312	0.0228597	0.0130545	0.00116804	-0.0171786	-0.0366027	-0.060564	-0.0846786	-0.112643	-0.139447	-0.165227	-0.190145	-0.218978	-0.246883	-0.278403	0	-0.3379	-0.366287	-0.398445	-0.430374	-0.467192	-0.504397	-0.546315	-0.58825	0	-0.681332	-0.731906	0	-0.838337	-0.897808
	EG	-0.935356	0	0	-0.949613	0	-1.00154	-1.04355	0	0	0	-1.28782	-1.37087	0	0	-1.71949	-1.85866	-2.01955	0	0	-2.56459	-2.77933	-3.00247	-3.24799	-3.50033	0	0	-4.35313	-4.65743	-4.9768	0	-5.64329	0	-6.35119	-6.71468	0	0	-7.84837	0	0	-9.01347	-9.4079	-9.79235	-10.1784	0	0	-11.2626	-11.6022	-11.9162
	EG	-2.1693	0	-2.18144	-2.20037	-2.22958	-2.26815	-2.31716	-2.37345	0	-2.51605	-2.60458	-2.70154	0	0	-3.07435	-3.22454	-3.38929	0	-3.75358	0	-4.174	-4.40465	0	-4.909	-5.17956	-5.46018	-5.75035	-6.04693	0	-6.64941	-6.95523	-7.25929	-7.56138	-7.85625	-8.13911	-8.40928	-8.66618	-8.90577	-9.12709	-9.32679	0	0	-9.78321	-9.88295	-9.95728	-10.0031	0	0
	EG	-2.1693	0	-2.18144	-2.20037	-2.22958	-2.26815	-2.31716	-2.37345	0	-2.51605	-2.60458	-2.70154	0	0	-3.07435	-3.22454	-3.38929	0	-3.75358	0	-4.174	-4.40465	0	-4.909	-5.17956	-5.46018	-5.75035	-6.04693	0	-6.64941	-6.95523	-7.25929	-7.56138	-7.85625	-8.13911	-8.40928	-8.66618	-8.90577	-9.12709	-9.32679	0	0	-9.78321	-9.88295	-9.95728	-10.0031	0	0
	EG	0	-14.502	-14.4995	0	-14.4937	-14.4933	-14.5014	0	-14.5124	0	-14.5171	-14.5114	-14.5079	-14.4957	0	0	-14.4378	-14.3954	-14.3495	-14.2852	-14.2138	0	-14.0242	0	-13.767	-13.6054	0	-13.2191	-12.9883	-12.7246	-12.4408	-12.1218	-11.7795	0	-10.9919	-10.5467	-10.0751	-9.56493	0	-8.45955	-7.86166	0	-6.56327	-5.86277	-5.13872	-4.37593	-3.59406	-2.78006
	EG	-0.322657	-0.321739	-0.329685	-0.336618	-0.352778	0	0	-0.427237	0	-0.506891	-0.559259	0	-0.679985	-0.753315	-0.840093	-0.932583	-1.03963	0	-1.27432	-1.40529	-1.5508	-1.70357	-1.87166	-2.04543	0	-2.42823	-2.63521	-2.84713	0	0	-3.53689	-3.78234	-4.04153	-4.30442	-4.57594	0	0	0	-5.73636	0	-6.36366	0	0	-7.34844	-7.68878	-8.02555	-8.37193	0
	EG	-0.313339	-0.313223	0	-0.301141	0	0	0	-0.276567	-0.268298	-0.26791	-0.263202	-0.265299	0	-0.275464	-0.285574	-0.306499	-0.325601	0	0	0	-0.462438	-0.514946	-0.568486	-0.634655	-0.699274	-0.776443	0	-0.942063	-1.02605	-1.1227	-1.22042	-1.33248	0	-1.57051	0	-1.83264	-1.97305	-2.12945	-2.2904	0	0	-2.85113	-3.05597	-3.27912	-3.50637	-3.74998	-4.00209	0
	EG	-0.448372	-0.445715	-0.431791	-0.421484	-0.40111	-0.387387	-0.364178	-0.348757	-0.325273	0	-0.287758	-0.274062	-0.25515	-0.249731	-0.239216	-0.241059	-0.239614	0	-0.25111	-0.267939	-0.281131	-0.307146	-0.329821	-0.362171	-0.390148	-0.425855	-0.453548	-0.48814	-0.509607	0	-0.555831	-0.579101	-0.594773	0	-0.621024	0	-0.636889	0	-0.651855	-0.664795	-0.672318	-0.69137	-0.706225	-0.733108	-0.758985	0	-0.844348	-0.911423
	EG	-0.215973	-0.203903	-0.190681	-0.172372	-0.154841	-0.134809	0	-0.0921853	-0.0704082	-0.0470722	-0.0280594	-0.00697344	0	0.0197158	0	0	0	0	0.0191383	0	-0.00474624	0	0	0	-0.10403	0	-0.172369	-0.208262	-0.244247	-0.280456	-0.32115	0	0	-0.449789	-0.492981	0	0	-0.630332	-0.682972	-0.735817	-0.793528	-0.851634	-0.91389	-0.976246	0	-1.10791	-1.18102	-1.25566
	EG	-0.198788	-0.188612	-0.175031	-0.156924	-0.138602	-0.119768	-0.100769	0	-0.0564871	0	-0.0132882	0.00729553	0.0237492	0.0354433	0	0	0.0464777	0.0457901	0	0.034727	0.0239609	0.0109612	-0.00703124	0	-0.0495032	-0.0729518	-0.0977557	-0.122076	-0.143455	-0.165041	-0.188046	-0.210206	-0.232458	-0.252979	-0.270552	-0.286779	0	-0.317868	-0.334791	-0.352453	0	-0.388465	-0.407348	-0.425944	0	-0.463316	0	0
	EG	-2.53749	-2.53254	-2.52548	0	-2.51815	-2.51929	-2.51987	-2.52281	-2.52599	-2.5342	0	-2.55599	0	0	-2.62123	-2.65307	-2.68649	-2.72338	-2.76054	0	-2.84445	-2.89018	-2.93661	-2.98613	-3.03262	-3.08053	-3.12568	-3.16992	0	-3.23944	-3.26843	-3.29538	-3.31508	-3.33011	-3.3337	-3.3317	-3.3202	-3.30249	-3.27467	-3.2403	0	0	-3.06879	-2.98938	0	-2.78418	-2.66064	-2.52488
	EG	-2.53749	-2.53254	-2.52548	0	-2.51815	-2.51929	-2.51987	-2.52281	-2.52599	-2.5342	0	-2.55599	0	0	-2.62123	-2.65307	-2.68649	-2.72338	-2.76054	0	-2.84445	-2.89018	-2.93661	-2.98613	-3.03262	-3.08053	-3.12568	-3.16992	0	-3.23944	-3.26843	-3.29538	-3.31508	-3.33011	-3.3337	-3.3317	-3.3202	-3.30249	-3.27467	-3.2403	0	0	-3.06879	-2.98938	0	-2.78418	-2.66064	-2.52488
	EG	-0.385607	0	-0.385511	-0.387033	-0.390989	-0.397628	0	-0.419872	-0.435613	-0.453401	-0.476395	-0.50062	-0.530502	-0.566248	-0.60719	-0.652463	-0.704003	-0.757164	-0.815672	0	0	-1.02068	-1.09941	-1.18113	-1.26694	-1.35445	-1.4445	0	0	-1.71337	-1.80482	-1.89529	-1.98752	-2.0782	-2.16532	-2.25083	-2.33657	-2.4203	-2.50419	0	-2.66563	-2.7425	0	0	0	0	0	-3.12634
	EG	-0.0260233	-0.0236798	-0.0180431	-0.011945	-0.00476419	0.000387845	0	0	0	0.0212026	0.0248333	0.027396	0.029105	0	0.0162764	0.0037231	0	-0.0276425	-0.0478897	0	-0.0987899	-0.130881	-0.166291	-0.205915	-0.245934	-0.289983	-0.334959	-0.382467	0	-0.473019	0	-0.5729	0	0	0	0	-0.832716	-0.888504	0	-1.00769	-1.06979	-1.13481	-1.20117	-1.27034	-1.33947	-1.40978	-1.48274	-1.56101
	EG	-0.380081	-0.379123	0	-0.375667	-0.373664	-0.377338	0	0	-0.394388	-0.406716	-0.42042	0	-0.458652	-0.489452	-0.522816	0	-0.610827	-0.662975	-0.718358	-0.782846	-0.850203	-0.926991	0	0	0	0	0	-1.47883	0	-1.67555	-1.77564	-1.87811	-1.97913	0	-2.17497	-2.26936	-2.35841	-2.4463	-2.5284	-2.60768	-2.67766	-2.74294	-2.79563	-2.84046	0	0	-2.88823	-2.87663
	EG	-0.15175	-0.147659	-0.143994	-0.137087	-0.132155	0	-0.124727	-0.120301	-0.118726	0	-0.119555	0	-0.127284	-0.138356	-0.156246	-0.176973	-0.204264	-0.232887	0	-0.306257	-0.351894	-0.400528	0	0	0	-0.650227	-0.723449	-0.796743	-0.87166	-0.9476	-1.0293	-1.11214	-1.19969	-1.28628	0	-1.46086	-1.55188	-1.64277	-1.73758	0	0	-2.02477	-2.12131	-2.2142	-2.30569	-2.39043	-2.47576	-2.55519
	EG	-0.15175	-0.147659	-0.143994	-0.137087	-0.132155	-0.126727	0	0	-0.118726	-0.117179	0	-0.120341	0	-0.138356	0	-0.176973	0	-0.232887	-0.267864	-0.306257	0	-0.400528	-0.457545	-0.517759	0	0	-0.723449	0	-0.87166	0	-1.0293	-1.11214	-1.19969	0	-1.37409	0	-1.55188	0	-1.73758	-1.8327	-1.93007	-2.02477	-2.12131	0	-2.30569	0	-2.47576	-2.55519
	EG	-0.22414	0	-0.197221	-0.179499	-0.157854	-0.138517	-0.114318	-0.0909687	-0.0649696	-0.0428502	-0.0203264	-0.000626243	0	0.026125	0.0334656	0.0340528	0.032641	0.0267733	0.0200434	0.00588958	0	-0.0317561	-0.0566731	-0.0879143	0	-0.155912	-0.192065	-0.232471	-0.267079	-0.305838	-0.344307	-0.387208	-0.429065	-0.47472	-0.515173	-0.560342	-0.604614	-0.653807	-0.703933	-0.759753	-0.815763	-0.877105	-0.938491	-1.00572	0	0	-1.21578	-1.29628
	EG	-0.21177	-0.199729	-0.186186	0	0	-0.129383	-0.109427	0	-0.0632396	-0.0393669	-0.019533	0.00221872	0.018608	0.0306125	0	0	0.0414461	0.0412316	0.0359267	0	0	-0.000473702	0	-0.0462696	-0.0751269	0	0	-0.170037	-0.202091	-0.234201	-0.270213	-0.305524	-0.344559	-0.382699	-0.419448	0	-0.495461	-0.535028	0	-0.623512	-0.671847	0	-0.772285	-0.824055	0	-0.933089	-0.994171	-1.05669
	EG	-0.194547	0	-0.169899	-0.151094	-0.131901	0	-0.0921578	0	-0.0459354	-0.0221856	0	0.0201398	0.0372096	0.049272	0	0	0	0	0	0.0493929	0.03868	0	0.00769228	-0.0123231	-0.0344141	-0.0574556	-0.0814696	-0.104763	0	-0.144252	0	-0.184055	-0.202768	0	-0.231876	0	-0.25209	-0.260164	0	-0.277802	-0.286328	-0.292852	-0.299543	-0.30485	-0.310035	0	0	-0.324672
	EG	-2.23765	-2.23244	0	-2.22059	-2.21656	-2.21678	-2.21645	0	-2.2202	-2.22698	0	-2.24583	-2.25988	-2.28174	-2.30633	-2.33645	-2.36832	-2.40354	-2.43928	-2.4797	0	-2.56499	-2.61056	-2.65927	-2.70536	0	0	-2.84299	-2.8795	-2.91469	-2.94554	-2.97472	0	-3.01584	-3.02369	0	0	0	0	-2.96306	-2.92609	0	-2.82289	-2.75612	-2.67447	-2.58016	-2.47334	-2.35561
	EG	-3.17915	-3.17181	-3.1656	-3.15908	0	-3.15908	0	-3.1677	-3.17427	-3.17907	-3.18587	0	-3.19394	-3.19993	-3.20733	-3.21333	-3.2205	0	-3.2273	-3.22873	0	0	-3.23295	-3.23202	-3.23196	-3.22839	-3.22277	-3.21321	-3.19786	-3.17765	-3.15552	-3.12798	-3.09736	-3.05981	0	0	-2.90288	0	-2.76601	0	-2.59651	-2.49702	-2.38647	-2.26173	-2.12571	0	0	0
	EG	0	-0.278218	-0.278752	-0.279071	-0.281227	0	0	-0.302608	-0.314957	-0.3292	-0.348113	-0.368094	-0.39321	-0.424046	-0.459574	-0.499299	-0.544816	-0.591883	-0.643872	-0.700647	-0.762394	-0.82843	0	-0.974292	0	-1.13251	0	-1.29758	-1.37859	-1.46033	0	-1.62663	-1.71105	-1.79429	-1.87394	-1.95245	0	0	-2.18633	-2.26204	-2.3369	-2.40923	-2.47949	-2.54651	0	-2.66903	-2.72713	-2.78073
	EG	-0.0347473	-0.0320009	-0.0258243	-0.0187581	-0.0104307	-0.00369812	0	0.010906	0	0.0257639	0.0321524	0	0.0429029	0.0420665	0.0375698	0	0.019847	0.00697482	-0.00835888	0	-0.0484259	0	0	-0.136864	-0.17005	0	-0.244184	0	0	-0.356768	-0.395137	-0.43768	-0.479127	0	-0.560971	-0.602474	-0.643233	-0.687008	0	-0.781435	-0.830856	-0.882801	-0.93611	-0.991937	-1.04778	0	0	0
data loss=75	PG	96.7209	96.7264	96.736	0	96.7701	96.7923	96.8173	96.8482	0	96.9227	0	0	97.0732	0	97.1898	0	0	0	97.4729	97.553	97.6365	0	0	0	97.9867	98.0775	98.168	98.2594	0	0	98.5287	98.6101	0	98.7554	0	98.8758	98.9202	0	0	98.9711	0	98.9218	0	98.7899	98.6912	98.5696	98.4189	98.2391
	PG	90.4126	90.4179	90.4271	0	0	90.4815	90.5054	90.535	0	0	90.6477	0	90.7484	0	0	90.9174	0	0	91.1202	0	91.2706	91.3495	0	0	91.5897	91.6721	0	91.8368	0	92.0036	92.0815	0	0	92.288	92.348	92.3992	0	92.4713	92.4894	92.4916	0	92.4506	92.4025	92.3344	0	92.1377	92.0018	91.8389
	PG	0	84.7914	84.8003	84.8138	84.832	84.8524	0	84.9034	84.9358	84.9707	0	0	85.1056	85.1552	0	0	85.3226	85.386	85.4522	85.5204	0	85.6636	85.7356	0	85.8831	85.9582	0	0	86.1853	0	0	86.3985	86.4614	86.5194	86.5747	0	86.6605	86.6893	86.7068	0	86.6993	0	86.6322	86.5713	86.4922	86.3941	0	0
	PG	79.7832	0	0	79.8098	0	0	79.8687	79.8957	0	79.9599	0	80.0412	80.0883	80.1352	80.185	80.2376	0	0	0	0	0	80.6117	0	80.745	80.8146	0	0	0	81.0928	81.1616	0	81.2886	0	81.3995	81.4505	0	81.5298	81.5566	0	81.576	81.5667	81.5446	81.5057	81.4499	81.3774	81.2875	81.1738	81.0365
	PG	0	0	75.3241	0	0	75.3723	75.393	75.4188	0	75.4801	0	0	75.6025	75.6469	75.6939	75.7436	75.7958	0	75.9102	75.9699	76.0317	76.0947	0	0	0	0	76.4102	76.4742	76.5401	0	76.6637	76.7207	0	0	0	0	76.9434	76.9682	0	76.9864	76.978	76.9579	0	0	76.8041	76.7213	0	76.4888
	PG	71.2838	71.2885	71.2964	71.3085	0	71.3429	0	71.3875	0	71.4462	71.4805	71.5203	71.5632	71.6055	0	71.6973	71.7468	71.7999	0	71.9115	71.9696	72.0289	72.087	72.1447	72.205	72.2646	0	0	0	72.503	72.5586	0	72.6602	72.7055	72.7492	72.7866	0	72.8403	72.8545	0	72.849	72.8304	0	0	72.6874	0	72.5126	72.3937
	PG	0	0	0	67.6563	67.6718	67.689	67.7078	0	67.7584	67.787	0	67.8574	0	0	67.9803	68.0248	68.0714	0	68.1737	0	68.2814	68.3371	0	68.4453	68.5016	68.5572	0	68.667	68.7242	0	0	68.8798	68.9253	68.9672	69.008	69.0429	0	69.0928	69.106	69.1082	0	69.0835	0	69.0079	0	68.8786	68.7871	0
	PG	0	64.343	64.3503	0	0	64.3927	64.4106	64.4331	0	64.4861	0	0	0	64.63	0	0	64.7566	64.8042	0	64.9038	0	0	0	65.1099	0	0	65.2659	0	65.3715	65.4231	65.4713	65.517	65.5594	65.5984	0	0	65.6958	65.7157	65.728	0	0	65.7065	65.6773	65.6354	65.5812	65.5142	0	0
	PG	0	-0.0367351	0	-0.0290125	0	-0.0186555	-0.0147598	0	0	-0.00248989	0.000607337	0	0.00688504	0.00604216	0	-0.000722481	0	0	-0.0199054	-0.0291691	-0.0409582	-0.0541047	-0.0699841	-0.0877176	0	-0.123644	-0.142211	-0.159089	-0.172841	0	-0.198657	0	0	-0.230703	0	0	-0.241319	-0.24346	-0.244193	0	-0.244877	-0.243081	0	-0.237093	-0.23124	0	0	-0.209054
	PG	1.11035	0	1.10877	1.10663	1.10365	1.09779	1.0885	1.07971	1.07016	0	1.04544	0	1.02233	1.00523	0	0.965179	0	0	0.895336	0.868475	0.839522	0.808199	0	0	0	0	0.594209	0.541745	0.48778	0.428256	0	0.2903	0.212347	0.128996	0.0428539	-0.0502741	0	-0.258511	-0.374164	0	-0.633907	0	0	0	-1.25158	0	-1.61115	-1.80768
	PG	1.02278	0	1.02372	1.02226	1.01997	0	0	0	0	0.975424	0.964321	0.954046	0.94197	0	0	0	0.865823	0	0	0.79712	0	0.740146	0	0.667964	0.627838	0.583636	0.53583	0	0.434655	0.377735	0	0	0.174589	0.0962079	0	0	-0.164214	0	0	-0.493381	-0.619984	-0.752831	-0.894192	-1.04209	0	-1.35725	-1.52881	0
	PG	0.948518	0	0.948937	0	0	0.941356	0.932608	0.923959	0.914706	0	0.891667	0	0	0	0.838577	0.819107	0	0.777533	0.755791	0.731799	0.706221	0.67824	0.645053	0.608005	0	0.527953	0	0.433603	0.384873	0	0	0.20674	0.136998	0.0629437	-0.0130401	0	0	0	0	-0.494133	-0.613365	-0.73802	-0.8708	-1.01044	0	0	-1.46488	0
	PG	0.604819	0	0	0.603782	0.601035	0.595383	0.585759	0	0.563602	0.550892	0.538744	0.527947	0.515308	0.499445	0.48197	0.462411	0	0.42119	0	0	0	0.3306	0.301813	0	0.237126	0	0.165209	0.128683	0.0925807	0.0534401	0	-0.0324746	0	0	-0.176734	-0.227607	0	-0.343023	-0.407602	0	-0.553528	-0.63131	0	-0.797786	-0.883996	-0.972842	-1.06787	-1.16833
	PG	0.569677	0.570772	0.570582	0.568865	0	0.56079	0.551395	0	0.529757	0.517378	0.505599	0.495183	0.482959	0.467568	0.450596	0.431554	0.410987	0.39149	0	0.351105	0.328125	0.303699	0	0	0	0.178841	0.142959	0	0.0726143	0.0347369	-0.00558763	0	0	-0.141236	0	-0.236458	-0.289994	-0.347604	-0.409783	-0.477955	0	-0.625175	-0.703895	-0.785097	0	-0.952742	0	-1.13985
	PG	0	0.539502	0.539417	0	0	0	0.521111	0.510977	0.50018	0.488228	0.476929	0	0.455346	0	0.424226	0.405843	0.38598	0	0	0.328475	0.306348	0.282821	0.255841	0.225832	0	0	0	0.0930654	0	0.0227686	0	-0.0574228	0	-0.14725	-0.191847	-0.238904	-0.29052	-0.346127	0	0	0	-0.614149	0	0	-0.847795	0	-1.01704	-1.10943
	PG	0.507357	0.508518	0.508502	0	0	0.499607	0	0.480751	0	0.458468	0.44744	0	0.426478	0.412035	0	0.378101	0	0	0	0.302632	0.281047	0	0	0	0.172215	0.140046	0.106141	0.0727852	0	0.00438922	-0.0334605	-0.0735775	-0.11635	-0.160874	0	-0.24954	-0.2995	-0.353337	-0.41142	0	0	-0.612731	-0.68613	-0.761611	0	-0.916778	-1.00095	0
	PG	-0.0235854	-0.0212616	-0.0162184	-0.00946483	-0.00242345	0.00467573	0.0116885	0	0.0280976	0.0357005	0.0423475	0.0498943	0.0566425	0.0602262	0	0.0596356	0.0578516	0.054378	0.0483587	0.0411181	0	0.0200088	0.00515321	0	0	0	-0.060545	0	0	0	-0.112221	0	-0.131546	-0.137499	-0.14018	0	-0.14118	-0.139906	-0.137846	-0.135732	-0.131981	0	0	0	0	-0.09822	0	0
	PG	0	-0.0198038	-0.0148205	-0.00815343	-0.00122555	0.00573833	0.012594	0	0	0.0360838	0.0425496	0.0499148	0	0.0598983	0.0603277	0.0589994	0.057077	0.053482	0	0.0400443	0	0.0188266	0	-0.0123084	-0.0281943	-0.0450863	-0.0619248	-0.0786167	0	-0.103103	-0.113876	-0.124923	-0.133463	0	-0.142454	-0.144231	-0.143876	-0.142829	-0.141018	-0.139166	-0.1357	-0.131006	-0.126283	-0.120217	-0.113187	-0.103394	-0.0949263	-0.0874557
	PG	-0.0211364	-0.0188601	0	0	0	0	0.0131829	0	0	0.0363269	0.04266	0.0498875	0.0563201	0.0596109	0	0.0585052	0.0565001	0.0528349	0.0466556	0	0.0299206	0.0180026	0.00306962	0	-0.0291131	-0.0460337	-0.0628981	0	-0.0924887	-0.104181	0	0	-0.134712	-0.140913	0	-0.145783	-0.145554	-0.144641	-0.14297	0	0	0	0	-0.122926	-0.116046	-0.106399	-0.0980682	-0.0907217
	PG	0	-0.017673	-0.0127907	0	0.000482168	0	0.0138719	0.02155	0	0.0365377	0	0.0497423	0.0559967	0.0591196	0.0592876	0.0577234	0.0555929	0.0518139	0	0.0380853	0.0286375	0.0166534	0.00166673	0	-0.030616	-0.0475865	0	0	0	0	-0.116928	-0.128143	0	-0.143235	-0.146384	-0.148471	0	-0.147757	-0.146313	-0.144842	-0.141768	-0.137476	-0.133155	0	-0.120861	-0.111465	-0.10337	-0.0962451
	PG	-0.0185053	-0.0162957	0	-0.00505832	0	0.00818401	0.0146459	0	0	0.0367311	0.0426809	0	0.0555557	0.0584779	0	0	0.0544278	0	0.0440972	0.0365382	0	0	-0.000130438	-0.0165203	-0.0325609	-0.0496006	-0.0665852	0	0	-0.108377	-0.119429	-0.130795	-0.139706	0	-0.149633	0	-0.152199	-0.151776	-0.150615	-0.149442	-0.146678	0	-0.138701	-0.133352	-0.127033	0	-0.110153	0
	PG	0	-0.0145162	0	-0.00353344	0.00291111	0.00931183	0.0155336	0.0227614	0	0.0367585	0	0.0488958	0	0.0572279	0	0	0	0.0482294	0	0	0.0241782	0.0119648	-0.00322934	0	0	-0.0530791	0	0	-0.100404	0	-0.123761	0	-0.144548	0	0	0	-0.15847	-0.158467	-0.157741	-0.157014	-0.154709	-0.151205	-0.147668	0	-0.136935	-0.128311	-0.120956	-0.11453
	PG	-0.0153796	0	-0.00866816	0	0.00373552	0.00994203	0.0159469	0.0229315	0.0300444	0.0363789	0	0	0.053322	0.0556443	0	0	0	0	0.0388739	0.0309432	0.0210697	0.0086995	-0.00662637	-0.0232639	-0.0395495	0	-0.074088	-0.0912409	0	-0.116893	-0.128357	-0.140182	0	-0.156732	-0.160752	0	-0.164774	0	0	0	-0.162491	0	-0.156192	0	-0.146198	-0.137933	0	-0.124764
	PG	0	0	-0.00767903	0	0	0.0107241	0.0158238	0.0227047	0.030251	0	0.0403523	0	0	0.0533921	0.0527496	0.0506503	0.0469958	0	0	0.0273158	0.017139	0.00512849	0	-0.0278839	-0.043929	0	0	-0.0963451	-0.109394	-0.122138	0	-0.145786	0	0	0	0	-0.172528	-0.173119	-0.172721	0	0	0	0	-0.162491	-0.156911	-0.14876	0	0
	PG	-0.0141404	-0.0114401	-0.00743947	-0.00200167	0.00459747	0.0105552	0	0.0221707	0.0295031	0	0.0391103	0	0.0501173	0	0.0504937	0.0481803	0	0	0.0330603	0.0241506	0.0138228	0	-0.0139956	-0.0315816	-0.0477419	0	-0.0831937	-0.100538	-0.113729	-0.126622	0	-0.150582	0	0	0	0	-0.178417	-0.179276	-0.179141	-0.179708	0	-0.175818	-0.173142	-0.170138	-0.164782	0	-0.150662	-0.145249
	NG	-0.10412	-0.101071	-0.096823	-0.090365	-0.0822935	-0.0753042	-0.0675354	0	-0.0499016	0	-0.0276253	-0.0142596	5.83e-05	0	0.0203751	0	0.0360438	0.0445756	0	0.0575334	0.0618009	0.0626225	0.0601734	0	0	0	0.0338711	0.0258361	0.020838	0	0.00627965	0	0	-0.0203371	0	-0.0312825	0	-0.0420432	-0.0487673	-0.0568215	-0.0637055	0	-0.0755293	0	-0.0814075	0	-0.0792302	0
	NG	0	0	-0.629375	0	0	-0.655255	-0.672393	0	-0.714621	-0.738901	0	-0.791166	-0.820098	-0.854349	-0.892	-0.932736	-0.977027	0	0	0	-1.17064	0	-1.2882	-1.35338	0	0	-1.56705	0	-1.7191	-1.79838	-1.88232	-1.96854	-2.05771	-2.14865	0	-2.33169	-2.42695	-2.52493	0	-2.73225	0	-2.94652	0	-3.16142	-3.26736	-3.37048	-3.47602	-3.58229
	NG	-0.0652847	-0.0600394	0	0	-0.0303768	0	-0.00473306	0.00921259	0	0	0	0	0.0799765	0	0.0954124	0	0	0.100595	0	0.0930929	0.0854499	0.0736258	0	0	0	0.00288055	0	-0.0333868	-0.0460909	-0.0571769	-0.0687469	-0.0774399	0	-0.0898386	0	-0.0870415	0	0	-0.0716836	-0.0654189	0	-0.049158	-0.0386515	-0.0267345	0	0	0.0206109	0.0368363
	NG	0.185359	0	0	0	0.197488	0.19839	0.197345	0.196381	0	0	0.194294	0.197467	0.199977	0.201344	0	0.203068	0.203254	0	0	0.217424	0	0.227446	0.230511	0.23428	0.236233	0	0.242158	0.245843	0	0.259369	0.263984	0.268886	0	0	0.27866	0.282639	0.283977	0	0.279372	0.273892	0	0.257394	0.248523	0.240948	0	0	0.221111	0
	NG	-0.0396993	0	0	0	0	0	0	0.0189509	0.031169	0.0412899	0	0.0637866	0.0742641	0.0794396	0.0826783	0	0.0806225	0	0	0	0.0564305	0	0.0301684	0.0127516	0	-0.0199349	0	-0.0523313	0	-0.0734058	-0.0825141	-0.0922002	-0.0985812	0	-0.101083	-0.0975448	0	0	0	-0.0627617	-0.0488689	-0.0331887	0	0.00547977	0.0307265	0	0.0886464	0
	NG	-0.0616154	-0.0574915	0	0	-0.0300957	-0.0184421	0	0	0.0191149	0	0.0447122	0.056794	0	0	0.080541	0.0826339	0.0834106	0.0828293	0	0	0	0	0.0420494	0	0.00818927	-0.0110341	-0.0291258	-0.0472244	0	0	-0.0886811	-0.102078	-0.113683	-0.12351	-0.128951	0	-0.134759	-0.136544	-0.136903	-0.13644	-0.133809	-0.12975	-0.123578	-0.114596	0	-0.0882878	-0.072598	-0.0557816
	NG	-0.0541317	0	0	0	-0.0224246	-0.011493	0	0.0121192	0.0241627	0	0.048453	0.0625256	0.0739446	0.0820258	0.085798	0	0.0874777	0.0870819	0.083186	0	0	0.057811	0.0419638	0.0254045	0.00742991	-0.0100852	0	0	0	-0.0711433	0	-0.0949127	-0.105742	-0.113172	-0.116674	-0.117696	-0.118256	0	-0.116176	-0.114317	-0.112484	-0.107829	0	-0.0967861	0	-0.0759301	-0.0660222	-0.055408
	NG	-0.0284562	-0.0254635	-0.0204995	0	0	0	0.0115742	0.0198212	0.0286631	0.0375048	0.0448841	0.0532436	0	0.0643654	0	0.0649958	0	0.0600145	0.0547717	0.0470982	0	0.0258399	0.0104182	0	0	0	-0.0607748	0	0	0	-0.1165	-0.127673	-0.136997	-0.144611	0	0	-0.150302	-0.149155	-0.149021	0	-0.146147	0	0	0	-0.129412	-0.120817	-0.113726	0
	NG	-0.0982244	-0.0927865	0	0	-0.0581988	0	-0.0277494	-0.0121626	0.00459285	0	0.0390989	0.0561573	0	0	0	0	0.0973257	0.0981265	0.0963087	0	0.0832887	0	0	0.0368225	0.017073	-0.00323596	0	-0.0403102	-0.053335	-0.0656191	-0.0766184	-0.0867044	0	-0.100575	-0.099709	-0.0981218	-0.093712	-0.0888636	0	0	-0.072378	-0.0660315	-0.0572273	-0.0471448	-0.035703	0	0	0.00630022
	NG	-0.0254763	-0.0202744	-0.0151926	-0.00621082	0	0	0	0.0310889	0	0.0509114	0	0.0699309	0.0774182	0	0.0827188	0.0821871	0.0773413	0.0741097	0.067626	0.0595491	0.0482218	0.0350599	0.0178796	0.000460093	0	0	0	0	-0.0901308	-0.10304	-0.116876	0	-0.140113	-0.148964	0	-0.154621	0	0	-0.155538	-0.153442	0	0	-0.142555	0	-0.126381	-0.112897	-0.102269	-0.0895526
	NG	-0.0632631	-0.0583484	0	0	-0.0281072	-0.0147112	0	0.0119403	0.0255553	0.0399551	0.0530962	0.0667191	0.0778616	0.0860727	0	0.0919014	0	0.0896878	0.0854664	0	0.0693464	0.0565181	0.0402896	0.0225376	0.00309005	-0.0167166	-0.0356216	-0.0529062	-0.0667193	0	-0.0895863	-0.0998667	-0.108774	-0.114454	-0.115848	-0.114484	-0.111834	-0.108584	0	-0.100181	-0.094616	-0.0875093	-0.079793	-0.0687784	-0.057199	-0.0419997	0	-0.0129695
	NG	0	-0.104304	0	0	-0.0648623	0	-0.0322159	0	0.00531754	0	0.0413465	0	0.0776409	0	0.0980915	0.103012	0.106075	0	0.106266	0	0.0936152	0.0817962	0.0664825	0	0.0293659	0	-0.0103443	-0.0294651	-0.0422438	-0.0548293	-0.0662056	-0.0781369	0	0	-0.0972968	-0.0983277	0	-0.096665	-0.0948851	-0.0945244	0	0	-0.0838171	0	0	-0.0564284	0	0
	NG	0	0	0	0	0	-0.0429047	0	-0.011807	0	0	0	0	0.0692096	0.080052	0.0871112	0.091604	0.0922794	0.0935284	0.0910641	0.0861876	0.0780803	0.0656485	0.0493313	0.0320966	0.0119778	0	-0.0261957	-0.0435923	-0.0562169	-0.0666443	0	0	-0.0925151	-0.0966239	-0.094956	0	0	-0.0814495	-0.07768	-0.0720233	-0.0665777	0	0	-0.0447216	0	-0.0215757	-0.0102286	0
	NG	-0.0510516	-0.0350411	-0.0142557	0.00790122	0.0228138	0	0	0.0051214	0	0	-0.0121126	0	0.0082096	0	0.0119418	0.00642267	0	0	-0.000199812	0.00582547	0.0133169	0.0197353	0	0	0.0162856	0	0	0	0	-0.0210512	0	-0.0260904	0	-0.0156887	0.00364638	0	0	0	0	0.00395637	-0.0195775	-0.0385495	-0.0475346	-0.0428674	-0.0261395	0	0	0.0333935
	NG	0	0	0	-0.103239	-0.0913107	0	-0.0661729	-0.0516257	-0.0354648	0	-0.00269262	0	0.0340823	0.0484526	0.0594766	0	0	0.0823922	0	0	0	0	0.0759428	0.0652348	0	0	0	0.012261	0.0014213	-0.0095522	-0.0209497	0	0	0	0	0	-0.0745469	0	-0.083647	0	0	-0.0955567	0	-0.0989458	-0.0979748	-0.0944843	-0.0916194	0
	NG	0	0	-0.0244988	-0.0157505	0	-0.00019405	0.00529865	0	0	0.022691	0.0283414	0.0362002	0.0424786	0.0454511	0.0449054	0.0422152	0.0388584	0.0361361	0.0327446	0	0.0254243	0	0	0.00647076	0	0	-0.00315561	0	0	0.0208062	0	0.0503535	0	0.0891414	0	0.138807	0.162221	0	0	0.203887	0	0	0.195176	0.181546	0	0.140048	0.108949	0.0708539
	NG	0	-0.0861973	0	-0.0635299	-0.0491199	0	-0.0199781	-0.0036359	0	0.0283971	0	0.061195	0.0760721	0.0883578	0.0972741	0.104281	0	0	0.110467	0.108124	0.101442	0.0926863	0	0	0	0.0247004	0.0034235	-0.0160478	-0.0329842	-0.0481147	0	0	-0.0850722	-0.0919002	-0.0949321	-0.0948984	-0.0953834	-0.0940284	-0.0927188	0	0	-0.0801518	-0.0718372	-0.0593202	-0.043729	-0.0231188	0	0.0170575
	NG	-0.0304494	0	0	0	0	-0.00461271	0	0	0.00892953	0.0145251	0.0215919	0.0307327	0	0.0469584	0	0.0572639	0.061704	0.0672091	0	0	0.0838849	0	0	0.0882711	0	0	0.0858675	0.0848146	0.0879206	0.0904417	0	0.0963379	0.100375	0.10591	0.116827	0.128436	0.141579	0.153997	0.166873	0	0.194161	0.209766	0.22803	0.248975	0.272543	0	0	0
	NG	-0.0787631	-0.075909	-0.0688506	-0.0604055	-0.0496396	0	-0.0280499	0	-0.00296103	0	0.0204853	0	0.0454469	0	0.0589746	0.0616696	0	0.0651208	0.0647229	0	0	0.0470606	0	0.0212215	0.0077757	0	-0.0224029	-0.0378128	-0.0472479	-0.0564938	-0.0648906	0	-0.0800557	-0.0848629	-0.0842169	0	0	-0.0759812	0	-0.0660069	-0.0579178	-0.0491855	-0.0378954	-0.0261632	-0.0100625	0.00881448	0.0287834	0.0475767
	NG	-0.0274153	-0.0222937	-0.0170104	-0.00804613	0.00101242	0.0107413	0	0.0300174	0.0396227	0.0503104	0	0.0697971	0.077647	0	0.0834642	0	0	0	0	0	0	0.0375798	0.0207882	0.00351488	0	-0.0346697	-0.0539221	-0.0714146	-0.0853882	0	-0.111282	-0.122283	-0.133534	-0.14199	-0.145437	0	-0.147371	0	-0.145661	0	-0.140675	-0.135965	-0.130599	-0.122494	0	0	0	-0.0760684
	NG	0	0	0	0	-0.029264	0	0	0.0111261	0.024957	0.0395067	0	0.0667526	0	0	0	0	0.0919234	0.0904443	0	0	0	0	0.0411534	0	0.00389762	-0.0159958	-0.0348745	-0.052193	-0.0659769	-0.0779626	-0.0888703	-0.0992737	-0.108171	-0.113913	-0.115274	-0.113912	0	0	-0.104213	0	0	-0.086735	0	-0.0678757	0	-0.0407479	-0.0262654	-0.0111609
	NG	0	0	-0.0940231	0	0	0	-0.032088	-0.0139137	0.00548715	0.0233636	0.0415044	0	0.0777757	0.0894557	0.098229	0	0.106232	0	0	0.1013	0.0938022	0.0820816	0.0666825	0.0477174	0.0295617	0.00957859	-0.0101469	0	0	-0.0544542	-0.0658617	-0.0776507	-0.0870411	0	-0.0966915	-0.0975475	0	-0.0957553	0	0	0	-0.0875615	0	-0.0769929	-0.0673033	-0.0548117	-0.0425456	-0.0311255
	NG	-0.0972079	-0.0915392	-0.0833533	-0.0707907	0	-0.0427256	-0.0275009	-0.0113376	0.00477025	0	0.0373197	0.0544304	0.0694451	0.0800079	0.0871892	0	0	0	0.0916532	0	0.0788079	0	0	0.0325622	0.0125476	-0.00703573	-0.0258579	0	-0.0559887	0	0	-0.0846174	0	-0.0957299	0	-0.0904551	0	-0.0803258	-0.0763982	-0.0709137	0	0	0	-0.0435242	-0.0339113	-0.0202604	-0.00866776	0
	NG	-0.0509259	-0.0348695	-0.0138142	0.00841717	0.0233998	0.0260251	0.01763	0	-0.00761435	0	-0.0126762	-0.00233581	0	0.0132967	0.0126455	0	-0.00150144	-0.00302631	-0.000476857	0	0.0125783	0.0188705	0	0.0211925	0	0	-0.00161137	0	-0.0161458	-0.0204247	-0.0248462	-0.0260128	-0.024597	0	0.00328419	0	0	0.0358035	0.0239327	0	-0.0192772	0	-0.0474594	0	-0.0261084	0	0	0
	NG	0	-0.119013	-0.111523	-0.101329	0	-0.0775794	0	-0.0500292	0	0	0	0	0.0352338	0.049593	0.0605145	0.0691627	0.0770507	0.0832629	0.0874096	0	0.0891706	0.0847364	0.0767422	0.066087	0.0550871	0.0418719	0	0.0134819	0	-0.00814682	0	-0.0332535	-0.0452417	-0.0556886	0	0	0	-0.0762968	-0.0805388	-0.0853849	-0.0886961	-0.0911263	-0.0927488	0	0	0	-0.0837389	-0.0818925
	PNG	0	-0.840861	-0.83991	-0.838176	0	-0.840307	-0.843732	-0.848743	-0.855477	-0.86231	0	-0.883251	0	0	0	-0.961902	0	0	-1.05253	-1.08746	-1.1245	0	-1.20897	-1.25305	-1.29954	-1.3455	-1.39087	-1.43557	-1.47583	-1.51436	-1.55259	-1.58795	-1.62091	-1.64954	-1.67151	0	-1.7028	-1.71045	0	-1.71472	0	-1.69508	-1.6749	-1.64692	0	-1.56555	-1.51336	0
	PNG	0	-0.367665	-0.367566	0	-0.367499	-0.37049	0	-0.381913	0	0	-0.412502	-0.425357	-0.442257	-0.464467	-0.490837	-0.520763	-0.555615	-0.59139	-0.63111	0	-0.722221	-0.773431	0	-0.887162	0	-1.00873	-1.07108	-1.13275	-1.1912	-1.24919	0	0	-1.41757	-1.46867	-1.51279	0	0	-1.62135	0	0	-1.68835	0	-1.69907	0	0	0	0	0
	PNG	-0.173619	0	-0.170581	0	-0.168393	0	-0.172303	-0.176229	0	0	-0.200273	-0.211538	-0.226162	0	-0.269063	-0.296053	-0.327633	0	0	-0.437173	0	-0.528128	-0.579494	-0.632156	-0.688155	-0.744826	-0.801802	-0.860086	-0.915339	0	-1.02601	-1.0797	0	-1.18484	-1.23158	-1.27705	0	0	0	0	0	-1.50073	-1.527	-1.54773	0	0	0	-1.57752
	PNG	-0.123508	-0.121964	-0.119237	-0.116849	0	0	0	0	-0.123212	-0.12953	-0.137787	-0.147131	-0.159196	-0.176611	-0.198047	0	-0.253075	0	-0.318473	0	-0.397379	-0.442474	-0.49114	0	-0.595707	0	0	0	-0.81208	-0.863888	-0.915439	0	-1.01768	0	0	-1.1555	0	0	0	-1.31405	-1.34955	-1.38224	-1.41217	-1.43881	0	-1.4769	-1.49035	0
	PNG	-0.824937	-0.823093	0	0	-0.818626	-0.819795	-0.822401	-0.825837	-0.830615	-0.836114	0	-0.852644	0	-0.879793	0	0	-0.946365	-0.972071	-1.00118	-1.03294	-1.06599	0	-1.14158	-1.18201	-1.2238	0	-1.30558	-1.34565	0	0	-1.44828	-1.47827	0	-1.53004	-1.54699	-1.56058	0	-1.57226	-1.57267	-1.5679	0	0	-1.51701	-1.48638	-1.44851	-1.39976	0	0
	PNG	0	-2.33625	0	0	0	0	-2.30762	-2.29915	0	0	0	0	-2.22583	0	-2.18519	0	-2.13604	-2.10493	-2.07127	-2.03463	-1.99376	-1.95048	0	-1.85471	-1.80106	-1.74271	-1.67942	0	-1.53619	-1.45661	-1.37378	-1.28537	0	0	-0.989885	0	-0.766197	-0.64668	-0.524624	-0.398706	-0.267879	-0.132941	0	0.151267	0.299811	0.456569	0	0
	PNG	0	-1.5	0	0	-1.49119	0	-1.48833	-1.48787	0	0	0	0	-1.48989	0	0	-1.51131	-1.52219	-1.53281	-1.54293	0	-1.56777	0	0	-1.60939	-1.6218	-1.6335	0	0	0	0	-1.64518	0	-1.62708	-1.61218	0	-1.56087	-1.52815	0	-1.44897	-1.40293	-1.35126	-1.29351	0	-1.15975	-1.08173	-0.995746	0	-0.807607
	PNG	0	-1.69448	0	0	-1.65103	-1.63152	0	-1.58714	0	-1.53172	0	-1.46436	-1.42788	0	0	-1.32032	0	-1.24743	0	-1.17346	-1.13914	-1.10674	-1.07827	-1.0533	-1.03051	0	-0.994866	0	0	0	-0.952922	-0.952627	-0.956621	-0.964379	-0.973044	0	-1.00285	-1.02507	-1.05175	-1.08276	0	-1.15103	-1.18643	0	-1.25176	-1.27908	0	-1.32837
	PNG	-0.377692	-0.37538	-0.374336	-0.372485	0	0	0	-0.374721	-0.378097	-0.382161	0	0	-0.404007	-0.417286	0	-0.451687	0	-0.496037	-0.521023	-0.549388	-0.580452	-0.614969	-0.652766	-0.692479	-0.734409	-0.777107	0	-0.863948	-0.9043	-0.945025	-0.985947	-1.02593	0	0	0	-1.17028	0	0	-1.25939	-1.28558	0	-1.3317	-1.35051	-1.36598	-1.37803	-1.3842	-1.38962	-1.39118
	PNG	0	-2.04333	0	0	0	0	-2.02685	-2.02486	0	0	-2.01847	-2.01619	-2.0147	-2.01729	-2.02138	-2.02831	-2.03703	-2.04489	-2.0526	-2.06228	-2.07174	0	0	-2.10429	0	-2.12122	0	-2.12795	0	-2.11504	-2.10347	0	-2.06758	0	-2.00679	0	-1.91795	0	0	0	0	-1.58295	-1.49283	0	-1.28647	0	0	0
	PNG	0	-2.10808	0	-2.10659	0	-2.10858	-2.11179	0	0	-2.1211	-2.12458	0	-2.1275	-2.13099	0	0	-2.14109	-2.14186	0	-2.13957	0	-2.13445	0	0	-2.12067	0	0	0	-2.06842	-2.04629	-2.02103	0	0	-1.92681	0	0	0	-1.72747	-1.66502	0	0	0	0	-1.26394	-1.16096	-1.04813	-0.929143	-0.802397
	PNG	0	-0.191949	0	-0.1891	-0.188449	-0.190657	-0.19386	0	-0.203776	0	-0.218467	0	-0.23777	-0.25441	-0.274503	-0.298391	-0.32526	0	-0.385102	-0.419586	-0.455209	0	0	-0.583787	0	-0.679101	-0.727515	-0.777438	0	-0.871327	-0.920344	0	0	-1.0656	-1.10911	-1.15281	-1.19407	-1.23422	-1.27564	0	-1.35589	0	-1.43011	-1.46457	0	0	0	-1.58099
	PNG	-0.193389	-0.191949	-0.190745	-0.1891	-0.188449	0	-0.19386	-0.198526	-0.203776	0	0	-0.227029	-0.23777	-0.25441	-0.274503	-0.298391	-0.32526	-0.353501	-0.385102	-0.419586	0	0	0	-0.583787	-0.630898	-0.679101	-0.727515	-0.777438	-0.823832	-0.871327	-0.920344	-0.96945	0	-1.0656	-1.10911	-1.15281	0	-1.23422	0	-1.31661	-1.35589	0	-1.43011	-1.46457	0	0	-1.55302	-1.58099
	PNG	-0.0812918	-0.0792044	-0.075428	0	0	-0.0615588	-0.0576447	-0.0541469	0	-0.0462438	-0.0413456	-0.0367752	0	0	0	0	-0.0465262	-0.0541221	-0.0635645	-0.0756496	-0.0910157	0	-0.132804	0	-0.187612	-0.219108	0	0	-0.317177	0	0	-0.427589	-0.467837	0	-0.546683	-0.585656	0	-0.66492	-0.706103	-0.748657	-0.791216	-0.833589	-0.875502	-0.915569	-0.954048	-0.990169	0	-1.06329
	PNG	-1.00864	-1.00753	-1.00981	-1.01088	-1.01494	0	-1.03129	0	0	-1.06762	0	0	-1.12149	-1.14635	0	-1.20385	-1.23867	-1.27247	-1.30996	0	-1.39259	-1.43687	0	0	0	0	0	0	-1.77552	-1.81468	-1.85322	0	-1.91345	0	0	-1.95194	-1.94952	-1.93542	0	-1.88018	-1.83453	-1.77423	-1.70008	-1.60818	-1.49945	0	-1.22255	0
	PNG	0	0	-0.531058	-0.53303	-0.536815	-0.543676	0	0	-0.577298	-0.59287	-0.612327	0	-0.658307	-0.68895	-0.722443	-0.76114	-0.803465	0	-0.895824	-0.94771	-1.00181	-1.06091	-1.12222	-1.18528	-1.25018	-1.31591	-1.37977	-1.44492	0	-1.56325	-1.61948	0	-1.72263	-1.76873	-1.80624	-1.8407	-1.86837	0	-1.90754	-1.91724	-1.91818	0	-1.89515	0	0	0	-1.71169	-1.6342
	PNG	-0.301689	0	-0.296417	-0.292838	-0.290735	0	0	0	0	-0.300993	-0.30987	0	0	0	0	-0.403118	-0.436685	-0.471044	0	-0.554326	-0.602886	-0.655681	-0.713676	-0.773853	-0.838391	-0.903917	-0.971528	-1.0394	-1.10513	0	-1.23757	-1.3032	-1.36961	-1.43359	-1.49247	0	0	0	0	-1.74797	0	-1.82513	0	-1.87802	-1.89385	0	0	-1.88658
	PNG	-0.207572	-0.205175	0	0	0	0	-0.196293	-0.19725	-0.199434	-0.202915	0	0	-0.226452	-0.242178	0	-0.283462	-0.310754	-0.339928	0	0	-0.451877	-0.497769	-0.547449	0	-0.655577	-0.713485	-0.772148	-0.833523	-0.891966	0	-1.0128	0	-1.13336	-1.19331	-1.24837	-1.30359	-1.35693	0	0	-1.50855	-1.55425	-1.59803	0	-1.67283	-1.704	-1.72754	0	-1.76287
	PNG	-0.260953	-0.259335	-0.258178	-0.256869	-0.256536	-0.257957	-0.260155	-0.264777	-0.27104	-0.278251	0	-0.301538	-0.316411	0	0	0	-0.42045	0	-0.492017	0	0	-0.627355	-0.679504	-0.733508	-0.790415	-0.848774	-0.906711	-0.966883	-1.02337	-1.08027	-1.1369	0	-1.24688	-1.29987	0	0	0	-1.48181	-1.52303	0	-1.5957	0	-1.65633	-1.67995	-1.7	-1.71239	-1.72185	-1.72609
	PNG	-1.43855	0	0	-1.43235	0	0	-1.42937	-1.42941	0	0	-1.43727	-1.44063	0	-1.45682	0	-1.48262	0	-1.51744	-1.53683	-1.55836	-1.58134	-1.6055	-1.63145	-1.65725	-1.68307	-1.70743	0	-1.75342	-1.76972	0	0	-1.80343	-1.80782	-1.80785	0	-1.78666	0	-1.74575	0	0	-1.63962	-1.59026	-1.53366	0	-1.39554	-1.31074	0	-1.1193
	PNG	0	0	-1.87415	-1.87014	-1.86517	0	-1.85814	-1.85513	0	0	-1.845	-1.84124	-1.8382	0	-1.84148	0	0	-1.85934	-1.86509	-1.8728	0	-1.88923	-1.89828	-1.90736	0	-1.92096	0	0	-1.91864	-1.91013	0	-1.88209	-1.86165	-1.83668	0	-1.76187	-1.71559	-1.66387	-1.60629	-1.54315	-1.47309	-1.39606	-1.31091	-1.21841	0	0	-0.886694	0
	PNG	-1.87417	-1.87347	0	-1.87197	-1.87196	0	0	-1.87972	-1.88236	0	0	0	-1.89308	0	-1.90039	0	-1.90752	0	-1.90813	-1.90738	-1.90602	-1.90385	0	-1.8994	-1.89379	-1.88731	-1.87864	-1.86734	0	0	-1.8081	0	-1.75657	-1.72539	0	0	0	-1.54827	-1.4928	-1.43392	-1.36882	-1.29729	0	0	0	-0.943409	-0.837074	-0.723741
	PNG	0	-0.845618	0	-0.841079	-0.839328	-0.838865	0	-0.84143	-0.844258	0	0	-0.858582	-0.866712	0	-0.894882	-0.913495	-0.935605	0	0	0	0	-1.07493	0	-1.14896	-1.18846	-1.22844	-1.2686	0	-1.34506	-1.38093	-1.41675	-1.45149	0	-1.51717	-1.54311	-1.56648	0	-1.60594	-1.62255	-1.63573	-1.6458	-1.65219	0	-1.65128	-1.64347	-1.62809	-1.61011	-1.58695
	PNG	-0.185307	-0.183747	-0.182298	0	0	0	-0.183295	-0.187133	0	-0.196467	-0.203817	-0.211045	-0.22031	-0.235297	-0.253633	0	-0.300468	0	0	-0.38773	0	0	-0.498497	-0.54053	-0.584441	0	0	0	-0.763122	-0.80668	-0.851654	-0.89659	0	-0.984059	0	-1.0621	0	0	-1.17053	-1.20651	-1.24074	0	-1.30478	-1.3341	-1.36135	-1.38412	0	-1.43014
	PNG	-0.0801402	-0.0779949	-0.0740965	-0.0695053	-0.0644892	-0.0595572	0	-0.0514244	-0.0472106	-0.0425408	-0.0370536	-0.03182	0	-0.0259546	-0.0274022	-0.0315366	0	-0.0436031	0	-0.062543	-0.0765413	0	-0.115146	-0.139781	0	-0.195913	-0.226001	-0.256882	0	-0.319284	0	0	-0.427331	0	0	0	0	-0.60796	0	-0.684051	-0.72262	-0.760886	-0.798575	-0.834168	-0.868116	-0.899647	0	-0.963126
	EG	-0.215815	0	-0.193128	-0.175911	-0.155552	-0.134696	-0.111489	0	-0.0653759	-0.0444839	-0.0255332	-0.00697151	0.00891089	0	0.02392	0	0.02354	0	0.0131798	0	0	0	0	-0.0795438	-0.107662	-0.138233	-0.16901	0	0	0	-0.294966	-0.327456	-0.360512	-0.394987	-0.426183	-0.460317	0	-0.53268	-0.572356	-0.615145	-0.65973	0	-0.758427	0	-0.868938	-0.926877	-0.991325	-1.06055
	EG	-0.242051	-0.229911	-0.216095	-0.197108	0	-0.15801	0	0	0	-0.0646796	0	-0.0207099	-0.00311775	0	0	0.0263637	0.0275838	0.0297755	0.027312	0.0228597	0	0	0	0	-0.060564	-0.0846786	-0.112643	0	-0.165227	-0.190145	-0.218978	-0.246883	0	0	0	-0.366287	-0.398445	0	-0.467192	-0.504397	-0.546315	-0.58825	-0.63454	-0.681332	-0.731906	-0.781074	-0.838337	-0.897808
	EG	-0.935356	-0.931189	0	0	-0.974495	-1.00154	-1.04355	-1.08616	0	-1.20706	-1.28782	0	-1.47438	-1.58675	-1.71949	-1.85866	-2.01955	-2.18477	-2.37096	-2.56459	-2.77933	0	-3.24799	-3.50033	0	0	-4.35313	0	0	0	-5.64329	-5.9887	-6.35119	-6.71468	0	-7.46223	-7.84837	0	-8.62563	-9.01347	-9.4079	0	0	0	-10.9172	-11.2626	-11.6022	-11.9162
	EG	-2.1693	-2.17042	-2.18144	0	-2.22958	-2.26815	-2.31716	-2.37345	0	-2.51605	0	-2.70154	-2.81197	-2.9366	0	-3.22454	-3.38929	0	-3.75358	-3.95629	0	0	0	-4.909	-5.17956	-5.46018	-5.75035	-6.04693	0	-6.64941	-6.95523	-7.25929	0	-7.85625	-8.13911	0	-8.66618	-8.90577	0	0	-9.50433	-9.65616	0	-9.88295	-9.95728	-10.0031	0	0
	EG	-1.87294	0	0	0	-1.94124	0	-2.04166	0	-2.18396	0	0	-2.49359	-2.61803	0	-2.92381	-3.10268	-3.28775	0	0	-3.93532	-4.17166	0	0	-4.97414	0	0	-5.86336	-6.18226	0	0	-7.14911	-7.48767	0	-8.16372	-8.49532	0	0	-9.49659	-9.81786	-10.1416	-10.4488	0	-11.037	-11.3144	-11.565	0	0	0
	EG	0	-14.502	-14.4995	-14.4914	0	-14.4933	-14.5014	0	-14.5124	-14.5117	0	-14.5114	0	-14.4957	-14.4854	-14.4623	0	-14.3954	-14.3495	-14.2852	-14.2138	0	-14.0242	-13.9012	-13.767	-13.6054	0	-13.2191	-12.9883	-12.7246	-12.4408	-12.1218	-11.7795	-11.3997	0	-10.5467	0	-9.56493	0	0	-7.86166	0	-6.56327	-5.86277	0	-4.37593	-3.59406	-2.78006
	EG	0	-0.321739	0	-0.336618	-0.352778	-0.370418	-0.398222	0	-0.46642	-0.506891	0	-0.613189	0	-0.753315	0	-0.932583	0	-1.1497	-1.27432	-1.40529	0	-1.70357	0	-2.04543	-2.23432	0	-2.63521	-2.84713	-3.06893	-3.29596	-3.53689	-3.78234	0	-4.30442	0	-4.85162	-5.13951	0	-5.73636	-6.04425	-6.36366	-6.68554	0	-7.34844	-7.68878	-8.02555	0	0
	EG	0	-0.313223	-0.305037	0	-0.290717	-0.288079	-0.279173	-0.276567	-0.268298	-0.26791	-0.263202	-0.265299	-0.264037	-0.275464	0	-0.306499	0	0	0	0	-0.462438	-0.514946	-0.568486	-0.634655	0	-0.776443	-0.85334	-0.942063	0	-1.1227	0	0	-1.44488	0	-1.6941	-1.83264	-1.97305	0	0	-2.46886	-2.65148	-2.85113	-3.05597	-3.27912	-3.50637	-3.74998	0	0
	EG	-0.448372	0	0	-0.421484	-0.40111	-0.387387	-0.364178	0	-0.325273	-0.309221	-0.287758	-0.274062	-0.25515	-0.249731	0	-0.241059	-0.239614	-0.246996	0	-0.267939	0	-0.307146	0	0	-0.390148	-0.425855	-0.453548	-0.48814	0	-0.536662	0	-0.579101	0	-0.61488	-0.621024	-0.633134	-0.636889	0	-0.651855	-0.664795	0	-0.69137	0	-0.733108	0	-0.798373	0	-0.911423
	EG	-0.215973	-0.203903	-0.190681	0	0	0	-0.115454	-0.0921853	-0.0704082	0	-0.0280594	-0.00697344	0	0.0197158	0.0255248	0	0	0	0.0191383	0.0100273	-0.00474624	-0.0223105	-0.0466462	0	0	-0.13612	-0.172369	-0.208262	0	-0.280456	-0.32115	-0.361335	0	0	0	-0.535968	-0.583079	-0.630332	-0.682972	-0.735817	-0.793528	0	0	-0.976246	-1.0429	-1.10791	-1.18102	-1.25566
	EG	-0.198788	-0.188612	0	-0.156924	0	-0.119768	0	-0.0787247	0	0	-0.0132882	0.00729553	0.0237492	0.0354433	0.0429303	0.046889	0	0.0457901	0	0.034727	0	0	0	-0.0271398	0	0	-0.0977557	-0.122076	0	-0.165041	-0.188046	-0.210206	-0.232458	-0.252979	-0.270552	-0.286779	-0.302676	-0.317868	0	-0.352453	-0.370985	-0.388465	-0.407348	0	-0.445749	0	-0.486649	-0.512022
	EG	-2.53749	0	0	-2.52157	-2.51815	-2.51929	-2.51987	-2.52281	0	0	-2.54352	0	-2.57153	-2.59509	-2.62123	0	-2.68649	0	-2.76054	0	-2.84445	-2.89018	0	-2.98613	-3.03262	0	0	-3.16992	-3.20548	-3.23944	0	0	-3.31508	0	-3.3337	0	-3.3202	0	-3.27467	0	-3.19391	-3.13783	-3.06879	-2.98938	0	-2.78418	0	-2.52488
	EG	0	-3.55833	-3.55216	-3.5454	0	0	-3.54894	-3.55287	-3.55907	-3.56318	0	0	-3.57574	0	-3.58677	0	-3.59682	0	-3.59956	-3.59846	0	-3.59511	0	-3.58882	0	0	0	0	0	-3.50256	-3.4734	-3.43797	0	0	0	0	-3.16364	0	-3.00129	0	0	-2.6865	-2.55863	-2.41514	0	-2.08517	0	-1.69892
	EG	0	0	0	-0.387033	-0.390989	-0.397628	-0.407909	0	0	-0.453401	-0.476395	0	-0.530502	0	0	-0.652463	-0.704003	-0.757164	-0.815672	-0.878999	-0.947704	-1.02068	-1.09941	0	-1.26694	-1.35445	-1.4445	-1.53497	-1.62389	-1.71337	-1.80482	-1.89529	-1.98752	0	-2.16532	0	-2.33657	-2.4203	-2.50419	-2.58549	-2.66563	0	-2.81686	-2.88712	0	-3.01395	0	-3.12634
	EG	-0.0260233	-0.0236798	0	-0.011945	-0.00476419	0.000387845	0	0.0112222	0	0.0212026	0.0248333	0	0.029105	0.0245808	0	0	-0.00999414	-0.0276425	-0.0478897	-0.072399	0	0	-0.166291	-0.205915	0	0	0	0	-0.426644	-0.473019	-0.520594	0	0	0	-0.727577	-0.780434	-0.832716	-0.888504	-0.946096	0	0	-1.13481	-1.20117	-1.27034	0	-1.40978	-1.48274	-1.56101
	EG	-0.380081	-0.379123	-0.37629	0	-0.373664	-0.377338	-0.380173	-0.387367	-0.394388	-0.406716	0	-0.438414	-0.458652	0	-0.522816	-0.565029	-0.610827	-0.662975	-0.718358	-0.782846	-0.850203	0	-1.00756	-1.09537	-1.18532	0	-1.37758	0	0	-1.67555	-1.77564	0	-1.97913	0	-2.17497	0	0	0	-2.5284	-2.60768	0	-2.74294	-2.79563	-2.84046	-2.87018	-2.88676	0	0
	EG	-0.15175	-0.147659	-0.143994	0	-0.132155	0	0	0	-0.118726	-0.117179	-0.119555	0	0	-0.138356	0	-0.176973	-0.204264	0	-0.267864	0	-0.351894	-0.400528	-0.457545	-0.517759	-0.582858	-0.650227	-0.723449	-0.796743	-0.87166	-0.9476	-1.0293	-1.11214	-1.19969	-1.28628	0	-1.46086	-1.55188	-1.64277	0	-1.8327	-1.93007	-2.02477	0	0	-2.30569	0	0	-2.55519
	EG	0	-0.211261	0	-0.182794	-0.164885	0	0	0	-0.0863574	-0.0674265	-0.0523398	0	-0.0272659	-0.0229871	0	-0.0297088	-0.0408792	0	-0.0723208	0	-0.122703	-0.156295	-0.195683	-0.238696	0	0	-0.391212	0	0	-0.56419	0	-0.690607	-0.757439	0	-0.893814	-0.965039	-1.03809	-1.1131	-1.19235	0	-1.35736	-1.44405	0	0	-1.71329	0	-1.89497	0
	EG	0	-0.21418	-0.197221	-0.179499	-0.157854	0	-0.114318	-0.0909687	-0.0649696	-0.0428502	-0.0203264	-0.000626243	0	0.026125	0.0334656	0	0.032641	0	0.0200434	0	0	-0.0317561	-0.0566731	-0.0879143	-0.119297	0	-0.192065	-0.232471	-0.267079	-0.305838	-0.344307	0	0	-0.47472	-0.515173	-0.560342	-0.604614	-0.653807	-0.703933	0	-0.815763	-0.877105	0	-1.00572	-1.07235	-1.14237	-1.21578	-1.29628
	EG	-0.21177	0	-0.186186	-0.16766	-0.1497	0	-0.109427	-0.0856972	-0.0632396	-0.0393669	-0.019533	0.00221872	0	0.0306125	0	0.0425638	0	0.0412316	0.0359267	0	0	-0.000473702	0	0	-0.0751269	0	0	0	-0.202091	-0.234201	0	0	-0.344559	0	-0.419448	-0.455752	-0.495461	0	0	-0.623512	0	-0.720339	-0.772285	-0.824055	0	0	-0.994171	0
	EG	0	-0.184073	-0.169899	-0.151094	-0.131901	-0.112205	0	0	0	-0.0221856	-0.00106756	0	0.0372096	0.049272	0.0570962	0	0	0.0603706	0.0563545	0.0493929	0.03868	0	0	-0.0123231	0	0	-0.0814696	0	-0.124582	-0.144252	0	-0.184055	-0.202768	-0.219201	-0.231876	0	-0.25209	0	-0.269058	0	-0.286328	-0.292852	-0.299543	0	-0.310035	0	-0.317797	-0.324672
	EG	-2.23765	-2.23244	-2.22511	-2.22059	0	-2.21678	-2.21645	-2.21818	-2.2202	0	0	-2.24583	0	-2.28174	-2.30633	0	-2.36832	-2.40354	-2.43928	-2.4797	-2.52048	0	-2.61056	0	0	0	0	-2.84299	0	-2.91469	-2.94554	0	-2.99739	-3.01584	-3.02369	0	0	0	-2.98916	0	0	0	0	-2.75612	-2.67447	-2.58016	-2.47334	-2.35561
	EG	0	-3.17181	-3.1656	-3.15908	0	-3.15908	-3.16327	-3.1677	0	-3.17907	-3.18587	0	-3.19394	-3.19993	-3.20733	0	0	0	-3.2273	-3.22873	-3.2301	0	0	0	-3.23196	-3.22839	0	-3.21321	0	0	-3.15552	-3.12798	-3.09736	-3.05981	-3.01391	0	-2.90288	-2.83665	-2.76601	0	0	-2.49702	0	0	-2.12571	0	0	0
	EG	0	-0.278218	-0.278752	0	0	0	-0.293485	-0.302608	-0.314957	-0.3292	-0.348113	0	0	-0.424046	-0.459574	-0.499299	-0.544816	-0.591883	-0.643872	-0.700647	-0.762394	0	-0.899858	-0.974292	0	0	-1.21478	-1.29758	0	-1.46033	0	-1.62663	-1.71105	0	0	-1.95245	0	-2.10862	0	-2.26204	-2.3369	0	0	-2.54651	-2.61081	-2.66903	-2.72713	-2.78073
	EG	-0.0347473	-0.0320009	-0.0258243	-0.0187581	-0.0104307	-0.00369812	0	0.010906	0	0.0257639	0	0	0	0.0420665	0	0	0	0	-0.00835888	-0.0275196	-0.0484259	-0.07454	0	-0.136864	0	0	-0.244184	0	0	-0.356768	0	-0.43768	-0.479127	-0.521373	0	-0.602474	0	-0.687008	0	-0.781435	-0.830856	0	0	0	-1.04778	-1.10462	0	-1.22927
data loss=25	PG	79.7832	79.7881	79.7967	79.8098	79.8273	79.8469	79.8687	79.8957	79.9267	79.9599	79.9976	80.0412	80.0883	80.1352	0	80.2376	80.293	80.3525	80.4145	80.4782	0	80.6117	0	80.745	80.8146	80.8838	80.9522	81.0215	81.0928	81.1616	81.2267	0	0	81.3995	81.4505	81.4941	81.5298	0	81.573	81.576	81.5667	81.5446	81.5057	81.4499	81.3774	81.2875	81.1738	81.0365
	PG	96.7209	96.7264	96.736	0	96.7701	96.7923	96.8173	96.8482	96.8839	0	96.9668	97.0177	97.0732	97.1295	97.1898	97.2541	97.3222	97.3957	97.4729	0	97.6365	97.7226	97.8088	97.8959	97.9867	98.0775	98.168	98.2594	98.3526	98.443	98.5287	98.6101	98.6859	98.7554	98.8206	0	98.9202	98.9523	98.9704	98.9711	98.9551	98.9218	98.8668	0	98.6912	98.5696	98.4189	98.2391
	PG	90.4126	90.4179	90.4271	90.4412	90.4601	90.4815	90.5054	90.535	90.5691	90.6059	90.6477	90.696	90.7484	90.8012	90.8576	90.9174	90.9807	91.0489	91.1202	91.194	91.2706	91.3495	91.4281	91.5072	91.5897	91.6721	91.7539	91.8368	91.9215	92.0036	92.0815	92.1555	92.2245	92.288	92.348	92.3992	92.4407	92.4713	0	92.4916	92.4788	0	92.4025	92.3344	92.2465	92.1377	92.0018	91.8389
	PG	84.7862	84.7914	84.8003	84.8138	84.832	84.8524	84.8752	84.9034	84.9358	84.9707	0	85.056	0	85.1552	85.2079	85.2638	85.3226	85.386	0	85.5204	85.5911	85.6636	85.7356	85.8078	85.8831	0	0	86.108	86.1853	86.2602	0	86.3985	86.4614	86.5194	86.5747	86.6219	86.6605	86.6893	86.7068	86.7098	86.6993	86.6749	86.6322	86.5713	86.4922	86.3941	0	86.1221
	PG	75.311	0	75.3241	75.3366	75.3534	75.3723	75.393	75.4188	75.4485	75.4801	75.516	0	75.6025	75.6469	75.6939	75.7436	0	75.8519	75.9102	75.9699	76.0317	76.0947	76.1567	76.2185	76.2831	76.3471	76.4102	76.4742	76.5401	76.6038	76.6637	76.7207	76.7737	76.8227	76.8699	76.9103	76.9434	76.9682	0	76.9864	76.978	76.9579	76.9222	76.8708	76.8041	76.7213	76.6162	76.4888
	PG	71.2838	0	71.2964	71.3085	71.3248	71.3429	71.3627	71.3875	71.416	71.4462	0	71.5203	71.5632	71.6055	71.6502	0	71.7468	71.7999	71.8551	0	71.9696	72.0289	72.087	72.1447	72.205	72.2646	72.3232	72.3826	72.4439	72.503	72.5586	72.6112	72.6602	72.7055	0	72.7866	72.8173	72.8403	72.8545	72.8569	72.849	72.8304	72.7972	72.7494	72.6874	72.6105	72.5126	72.3937
	PG	67.6327	67.6371	0	67.6563	67.6718	67.689	67.7078	67.7314	67.7584	67.787	67.8196	67.8574	0	67.9381	67.9803	68.0248	68.0714	68.1216	68.1737	68.2267	68.2814	68.3371	68.3914	68.4453	68.5016	0	68.6117	0	68.7242	68.7793	68.8309	68.8798	68.9253	68.9672	69.008	69.0429	69.0714	69.0928	69.106	69.1082	69.1008	69.0835	69.0525	0	68.9502	68.8786	68.7871	68.6759
	PG	64.3388	64.343	64.3503	64.3614	64.3763	64.3927	0	64.4331	64.4589	64.4861	64.5171	64.5532	64.5921	64.63	64.6701	64.7124	64.7566	64.8042	64.8536	0	64.9556	65.0082	65.0593	65.1099	65.1629	65.2149	0	65.3177	65.3715	65.4231	65.4713	65.517	65.5594	65.5984	0	65.6692	65.6958	65.7157	65.728	65.7299	65.7227	65.7065	65.6773	65.6354	65.5812	65.5142	0	65.3236
	PG	-0.0394403	-0.0367351	-0.0331161	0	-0.0237172	-0.0186555	-0.0147598	-0.0104022	-0.005794	0	0.000607337	0.00458825	0.00688504	0	0.00390121	-0.000722481	-0.00685198	-0.0130773	-0.0199054	-0.0291691	-0.0409582	-0.0541047	-0.0699841	-0.0877176	-0.105339	-0.123644	-0.142211	-0.159089	-0.172841	-0.18604	-0.198657	-0.210142	-0.221423	0	-0.235659	-0.238485	-0.241319	-0.24346	-0.244193	-0.245148	-0.244877	-0.243081	-0.240716	0	-0.23124	-0.223382	-0.216287	-0.209054
	PG	1.11035	1.11025	1.10877	1.10663	0	1.09779	1.0885	1.07971	1.07016	1.05781	1.04544	1.03467	1.02233	1.00523	0.986101	0.965179	0.942533	0.919859	0.895336	0.868475	0.839522	0.808199	0.771815	0	0.690034	0	0.594209	0.541745	0.48778	0.428256	0.362128	0.2903	0.212347	0.128996	0.0428539	-0.0502741	-0.150721	-0.258511	-0.374164	-0.500106	-0.633907	-0.774431	0	-1.08491	-1.25158	-1.42537	-1.61115	-1.80768
	PG	1.02278	1.02391	1.02372	1.02226	1.01997	1.01527	1.00662	0.997218	0.987041	0.975424	0.964321	0.954046	0.94197	0.926021	0.9084	0.888222	0.865823	0.844192	0.82182	0	0.769707	0.740146	0.706262	0.667964	0.627838	0	0.53583	0.48623	0.434655	0.377735	0.315283	0	0	0.0962079	0.0159574	-0.0704446	-0.164214	-0.26566	0	-0.493381	-0.619984	-0.752831	-0.894192	0	-1.19635	-1.35725	0	-1.70998
	PG	0	0.949121	0	0.94817	0.946502	0.941356	0.932608	0.923959	0.914706	0.903044	0.891667	0.882512	0.871641	0.856319	0.838577	0.819107	0.798292	0.777533	0.755791	0.731799	0.706221	0.67824	0.645053	0.608005	0.569794	0.527953	0.481533	0.433603	0.384873	0.331007	0.271522	0.20674	0.136998	0	-0.0130401	-0.0947285	-0.183485	-0.278712	-0.381719	-0.494133	-0.613365	-0.73802	-0.8708	0	0	-1.3046	-1.46488	-1.63484
	PG	0.604819	0.605868	0	0	0	0.595383	0.585759	0.575053	0.563602	0	0.538744	0.527947	0.515308	0.499445	0.48197	0.462411	0.441296	0	0.401332	0	0.355789	0	0.301813	0.269942	0.237126	0.202161	0.165209	0.128683	0.0925807	0	0.0117252	-0.0324746	-0.0795087	-0.128586	0	-0.227607	-0.283219	-0.343023	-0.407602	-0.478395	-0.553528	0	-0.713174	-0.797786	-0.883996	-0.972842	-1.06787	-1.16833
	PG	0.569677	0.570772	0.570582	0.568865	0.566252	0.56079	0.551395	0.540934	0.529757	0	0.505599	0	0.482959	0.467568	0	0.431554	0.410987	0.39149	0.372291	0.351105	0.328125	0.303699	0.275751	0.244753	0.212832	0.178841	0	0.107555	0.0726143	0.0347369	-0.00558763	-0.0483123	-0.0938101	-0.141236	-0.187562	-0.236458	-0.289994	-0.347604	0	-0.477955	-0.550313	-0.625175	-0.703895	-0.785097	-0.867694	0	0	-1.13985
	PG	0.538359	0.539502	0.539417	0.537842	0.53542	0.530202	0.521111	0.510977	0.50018	0.488228	0.476929	0	0.455346	0.440554	0.424226	0.405843	0.38598	0.367236	0.348842	0.328475	0.306348	0.282821	0.255841	0	0.194928	0.162011	0	0.0930654	0.0593506	0.0227686	-0.0161547	-0.0574228	0	-0.14725	-0.191847	-0.238904	-0.29052	-0.346127	-0.406136	-0.471969	-0.54186	-0.614149	-0.690109	-0.768342	-0.847795	-0.929555	-1.01704	-1.10943
	PG	0.507357	0.508518	0	0.506996	0.504694	0.499607	0.490689	0	0.470165	0	0	0.437824	0.426478	0.412035	0.396092	0.378101	0.358668	0.340384	0.322483	0.302632	0.281047	0.258106	0.231761	0.202414	0.172215	0.140046	0.106141	0.0727852	0.0399836	0.00438922	-0.0334605	-0.0735775	-0.11635	-0.160874	-0.204037	-0.24954	-0.2995	-0.353337	-0.41142	-0.475163	-0.542814	-0.612731	-0.68613	-0.761611	-0.838122	-0.916778	-1.00095	-1.08981
	PG	-0.0235854	0	-0.0162184	-0.00946483	0	0.00467573	0.0116885	0.019789	0.0280976	0.0357005	0.0423475	0.0498943	0.0566425	0.0602262	0.0608163	0.0596356	0.0578516	0.054378	0.0483587	0.0411181	0.0318436	0.0200088	0.00515321	-0.0110383	-0.02688	-0.0437373	-0.060545	-0.0772005	-0.0899759	-0.10155	-0.112221	-0.123149	-0.131546	-0.137499	-0.14018	-0.141752	0	-0.139906	-0.137846	0	-0.131981	0	-0.121976	-0.115624	-0.108303	-0.09822	-0.0894657	-0.0817129
	PG	-0.0221014	-0.0198038	-0.0148205	-0.00815343	-0.00122555	0.00573833	0.012594	0.0205264	0	0.0360838	0.0425496	0.0499148	0.0564829	0	0.0603277	0.0589994	0.057077	0.053482	0.0473605	0	0.0307101	0.0188266	0	-0.0123084	-0.0281943	-0.0450863	0	-0.0786167	-0.091452	-0.103103	-0.113876	-0.124923	-0.133463	-0.139579	-0.142454	0	-0.143876	-0.142829	0	-0.139166	-0.1357	-0.131006	-0.126283	-0.120217	-0.113187	-0.103394	-0.0949263	-0.0874557
	PG	-0.0211364	0	-0.01392	0	-0.000458119	0.00642214	0.0131829	0.0210099	0.029026	0.0363269	0.04266	0	0.0563201	0	0.0599295	0.0585052	0.0565001	0.0528349	0.0466556	0.0392932	0.0299206	0.0180026	0.00306962	-0.013195	-0.0291131	-0.0460337	-0.0628981	-0.0796177	-0.0924887	-0.104181	-0.115001	-0.126105	-0.134712	-0.140913	0	0	-0.145554	-0.144641	-0.14297	0	-0.137949	0	-0.128841	-0.122926	-0.116046	-0.106399	-0.0980682	-0.0907217
	PG	-0.0199162	-0.017673	-0.0127907	-0.00626958	0.000482168	0.00724345	0.0138719	0.02155	0.0294077	0.0365377	0.0426961	0.0497423	0.0559967	0	0.0592876	0.0577234	0.0555929	0.0518139	0.0455363	0	0.0286375	0.0166534	0.00166673	-0.0146493	-0.030616	-0.0475865	-0.064503	-0.0812839	-0.0942276	-0.106009	-0.116928	-0.128143	0	-0.143235	-0.146384	0	-0.148449	-0.147757	-0.146313	-0.144842	-0.141768	-0.137476	-0.133155	-0.127492	-0.120861	-0.111465	-0.10337	-0.0962451
	PG	-0.0185053	-0.0162957	-0.011481	-0.00505832	0.00156909	0.00818401	0.0146459	0.0221409	0.0298038	0.0367311	0.0426809	0.0495134	0.0555557	0.0584779	0.058459	0.0567207	0.0544278	0.0505021	0	0.0365382	0	0.0149319	-0.000130438	-0.0165203	-0.0325609	-0.0496006	-0.0665852	-0.0834419	-0.0964813	-0.108377	-0.119429	0	-0.139706	0	-0.149633	0	0	0	-0.150615	-0.149442	-0.146678	-0.142705	-0.138701	-0.133352	-0.127033	-0.117947	-0.110153	-0.103315
	PG	-0.0166722	-0.0145162	-0.00980595	-0.00353344	0.00291111	0	0.0155336	0.0227614	0.0301369	0.0367585	0.0423914	0.0488958	0.0546142	0.0572279	0.0569236	0.0549196	0.0523816	0.0482294	0.0416219	0.0338803	0.0241782	0.0119648	-0.00322934	-0.019746	-0.0359126	-0.0530791	0	0	0	-0.112493	-0.123761	0	-0.144548	-0.151408	-0.155128	-0.157834	-0.15847	0	-0.157741	-0.157014	-0.154709	-0.151205	-0.147668	-0.142787	-0.136935	-0.128311	-0.120956	-0.11453
	PG	-0.0153796	-0.0132781	-0.00866816	-0.0025396	0.00373552	0	0.0159469	0.0229315	0.0300444	0.0363789	0.0417136	0.0479087	0.053322	0.0556443	0.0550712	0.0528165	0.0500499	0.0456819	0.0388739	0.0309432	0.0210697	0.0086995	0	-0.0232639	-0.0395495	0	-0.074088	0	-0.104618	-0.116893	0	-0.140182	-0.149602	-0.156732	-0.160752	-0.163789	-0.164774	-0.165139	-0.164785	-0.164429	-0.162491	-0.159359	-0.156192	0	-0.146198	-0.137933	-0.1309	-0.124764
	PG	0	-0.0117584	-0.00767903	-0.00212203	0.00461359	0.0107241	0.0158238	0.0227047	0.030251	0.0356821	0.0403523	0.046895	0.051893	0.0533921	0.0527496	0.0506503	0.0469958	0.0424605	0.0360659	0.0273158	0.017139	0	-0.0104159	-0.0278839	-0.043929	-0.0608271	-0.0791355	-0.0963451	-0.109394	-0.122138	-0.134241	-0.145786	-0.155404	-0.163472	0	-0.170426	-0.172528	-0.173119	-0.172721	-0.173028	-0.17203	0	0	-0.162491	-0.156911	-0.14876	-0.142405	-0.136853
	PG	-0.0141404	-0.0114401	-0.00743947	0	0.00459747	0.0105552	0.0154845	0.0221707	0.0295031	0.0346943	0.0391103	0.0453866	0.0501173	0.0513645	0	0.0481803	0	0.0396218	0.0330603	0.0241506	0.0138228	0.00167166	0	-0.0315816	-0.0477419	-0.064761	-0.0831937	-0.100538	0	-0.126622	-0.138877	-0.150582	-0.160376	-0.16864	-0.172802	-0.176057	-0.178417	-0.179276	-0.179141	-0.179708	-0.178958	-0.175818	-0.173142	-0.170138	-0.164782	-0.156843	-0.150662	-0.145249
	NG	-0.10412	-0.101071	-0.096823	-0.090365	-0.0822935	-0.0753042	-0.0675354	-0.0591052	-0.0499016	-0.0395445	-0.0276253	-0.0142596	5.83e-05	0	0.0203751	0.0289407	0	0.0445756	0.0523702	0.0575334	0.0618009	0.0626225	0.0601734	0.0552533	0.0493246	0.0414029	0	0.0258361	0.020838	0.0147054	0	-0.00225817	-0.011072	-0.0203371	-0.0251437	-0.0312825	-0.0365196	-0.0420432	-0.0487673	-0.0568215	-0.0637055	-0.0702712	-0.0755293	-0.0794708	-0.0814075	-0.0796941	-0.0792302	-0.0793209
	NG	0	-0.626083	-0.629375	-0.634304	0	-0.655255	-0.672393	-0.691963	0	-0.738901	-0.764707	-0.791166	-0.820098	-0.854349	-0.892	-0.932736	-0.977027	-1.02145	-1.06831	-1.11792	0	-1.22684	-1.2882	-1.35338	-1.42141	-1.49288	-1.56705	-1.64277	-1.7191	-1.79838	-1.88232	-1.96854	-2.05771	-2.14865	-2.23882	-2.33169	-2.42695	-2.52493	-2.6269	-2.73225	0	-2.94652	-3.05457	-3.16142	-3.26736	-3.37048	-3.47602	-3.58229
	NG	0	-0.0600394	-0.053177	-0.0424806	-0.0303768	-0.0177584	-0.00473306	0.00921259	0.0231527	0	0.0515473	0.0667053	0.0799765	0.0890904	0.0954124	0.0991041	0.0996496	0.100595	0.0981059	0.0930929	0.0854499	0.0736258	0.0578598	0.0410542	0.0218794	0.00288055	-0.0157745	-0.0333868	-0.0460909	-0.0571769	-0.0687469	-0.0774399	-0.0854118	-0.0898386	-0.0893435	-0.0870415	-0.0829217	-0.0766123	-0.0716836	-0.0654189	0	0	-0.0386515	-0.0267345	-0.0135715	0.00443562	0.0206109	0.0368363
	NG	0	0.188943	0.191414	0.195231	0.197488	0.19839	0.197345	0.196381	0.194633	0.194851	0.194294	0	0.199977	0.201344	0	0.203068	0.203254	0.207576	0.212026	0.217424	0.222682	0.227446	0.230511	0.23428	0.236233	0.239192	0	0	0.252448	0.259369	0.263984	0.268886	0.271185	0.273809	0.27866	0.282639	0.283977	0.283871	0.279372	0.273892	0.266001	0.257394	0.248523	0	0.233167	0.22861	0.221111	0.213888
	NG	-0.0396993	-0.0366636	-0.0292194	-0.0209891	-0.0104785	-0.00146983	0.00859943	0.0189509	0.031169	0.0412899	0.0525248	0	0.0742641	0.0794396	0.0826783	0.0818626	0	0.0769997	0.0727917	0.0650248	0.0564305	0	0.0301684	0.0127516	-0.00257529	-0.0199349	-0.0362655	-0.0523313	-0.0627285	-0.0734058	-0.0825141	-0.0922002	-0.0985812	-0.1029	-0.101083	-0.0975448	-0.0906148	-0.0830278	0	-0.0627617	-0.0488689	-0.0331887	-0.0145528	0.00547977	0.0307265	0.0588826	0.0886464	0.117901
	NG	-0.0616154	-0.0574915	-0.0501541	-0.0409136	-0.0300957	-0.0184421	-0.00611723	0.00629465	0.0191149	0.0322454	0.0447122	0.056794	0.0678262	0.075467	0.080541	0.0826339	0.0834106	0.0828293	0.0804844	0.0755646	0.0675144	0	0.0420494	0.0256472	0.00818927	-0.0110341	-0.0291258	-0.0472244	-0.0617396	0	-0.0886811	-0.102078	-0.113683	-0.12351	0	-0.132954	-0.134759	-0.136544	-0.136903	-0.13644	-0.133809	-0.12975	-0.123578	-0.114596	-0.103344	-0.0882878	-0.072598	-0.0557816
	NG	-0.0541317	-0.0491769	-0.0430862	-0.032707	-0.0224246	-0.011493	-0.000922048	0.0121192	0	0.037253	0.048453	0	0.0739446	0.0820258	0.085798	0.0884529	0.0874777	0.0870819	0.083186	0	0.0686831	0.057811	0.0419638	0	0.00742991	-0.0100852	-0.0293172	0	-0.0598721	0	-0.0838149	-0.0949127	-0.105742	-0.113172	-0.116674	-0.117696	-0.118256	-0.116546	-0.116176	-0.114317	-0.112484	-0.107829	-0.103386	-0.0967861	-0.0887373	-0.0759301	0	-0.055408
	NG	-0.0284562	-0.0254635	-0.0204995	-0.0131325	-0.00464645	0.002933	0.0115742	0.0198212	0.0286631	0.0375048	0.0448841	0.0532436	0.0610716	0.0643654	0	0.0649958	0	0.0600145	0.0547717	0	0.0387496	0.0258399	0.0104182	-0.00647349	-0.0246814	-0.0432567	-0.0607748	-0.078825	-0.0917186	-0.104236	-0.1165	-0.127673	-0.136997	-0.144611	0	-0.150304	-0.150302	-0.149155	0	-0.148424	0	-0.143812	-0.13939	-0.134872	-0.129412	-0.120817	-0.113726	-0.108263
	NG	-0.0982244	0	-0.0839793	-0.07208	-0.0581988	-0.0437508	-0.0277494	-0.0121626	0.00459285	0.0222074	0.0390989	0.0561573	0.0722039	0.0832033	0.0914958	0.0957784	0.0973257	0.0981265	0.0963087	0.0909282	0.0832887	0.0701761	0.0545548	0.0368225	0.017073	-0.00323596	-0.0217418	-0.0403102	0	-0.0656191	-0.0766184	-0.0867044	-0.0947445	-0.100575	-0.099709	-0.0981218	-0.093712	0	0	-0.0791259	-0.072378	-0.0660315	-0.0572273	-0.0471448	0	-0.0207739	-0.00676709	0.00630022
	NG	-0.0254763	-0.0202744	-0.0151926	-0.00621082	0.00257515	0.0122418	0.0207002	0.0310889	0.0403408	0.0509114	0.0592591	0	0.0774182	0.0818295	0.0827188	0.0821871	0.0773413	0.0741097	0.067626	0	0.0482218	0	0	0.000460093	-0.0194469	-0.0382646	-0.0579602	-0.0756613	-0.0901308	-0.10304	-0.116876	0	-0.140113	-0.148964	0	-0.154621	-0.156134	-0.155279	-0.155538	-0.153442	-0.15165	-0.147313	-0.142555	-0.134775	-0.126381	-0.112897	-0.102269	-0.0895526
	NG	-0.0632631	-0.0583484	-0.0503832	-0.039665	-0.0281072	-0.0147112	-0.00192588	0	0.0255553	0	0.0530962	0.0667191	0.0778616	0.0860727	0.090359	0.0919014	0.0911338	0.0896878	0.0854664	0.0795059	0	0.0565181	0.0402896	0.0225376	0.00309005	0	0	-0.0529062	-0.0667193	-0.0786398	-0.0895863	-0.0998667	-0.108774	-0.114454	-0.115848	-0.114484	-0.111834	-0.108584	-0.104981	-0.100181	0	-0.0875093	-0.079793	0	-0.057199	-0.0419997	-0.0278223	-0.0129695
	NG	-0.109565	-0.104304	-0.0941038	-0.0810596	-0.0648623	-0.0494116	0	0	0.00531754	0.0231167	0.0413465	0.0601615	0.0776409	0	0.0980915	0.103012	0.106075	0.106896	0.106266	0.101016	0.0936152	0.0817962	0.0664825	0.0474402	0.0293659	0.0092884	-0.0103443	0	0	-0.0548293	-0.0662056	-0.0781369	0	-0.0954568	-0.0972968	-0.0983277	-0.0973354	-0.096665	-0.0948851	-0.0945244	-0.0921278	-0.0888068	-0.0838171	0	-0.0687421	-0.0564284	-0.0441838	-0.0329537
	NG	-0.0974403	-0.0915832	0	0	-0.0574142	-0.0429047	-0.0279346	-0.011807	0.00405043	0.0213232	0	0.0541968	0.0692096	0.080052	0.0871112	0.091604	0.0922794	0.0935284	0.0910641	0.0861876	0.0780803	0.0656485	0	0.0320966	0.0119778	-0.00738177	-0.0261957	-0.0435923	0	-0.0666443	-0.0769109	-0.0850686	-0.0925151	-0.0966239	-0.094956	-0.0915694	-0.0871314	-0.0814495	-0.07768	-0.0720233	-0.0665777	-0.0607105	-0.0538618	-0.0447216	-0.0352912	-0.0215757	-0.0102286	0.00125742
	NG	-0.0510516	-0.0350411	-0.0142557	0.00790122	0.0228138	0.0257442	0.0176078	0.0051214	-0.00698209	-0.012451	-0.0121126	-0.00207038	0.0082096	0.0128154	0.0119418	0.00642267	0	-0.00304035	-0.000199812	0.00582547	0	0.0197353	0	0	0.0162856	0.00840987	-0.00217923	-0.0122593	-0.0169077	-0.0210512	-0.0252982	-0.0260904	0	-0.0156887	0.00364638	0.0228072	0.0343058	0.0356986	0.0236638	0	-0.0195775	0	-0.0475346	-0.0428674	-0.0261395	0.000769726	0.0210799	0.0333935
	NG	-0.124736	-0.121034	-0.11348	-0.103239	-0.0913107	-0.0794244	-0.0661729	-0.0516257	0	-0.0194436	-0.00269262	0.0155872	0.0340823	0.0484526	0.0594766	0.0681631	0.0761629	0.0823922	0.0866297	0.0884995	0.0884556	0.083925	0	0.0652348	0.054177	0	0.026922	0.012261	0.0014213	-0.0095522	-0.0209497	-0.0348734	-0.0469504	-0.0575904	-0.0642007	-0.0704337	0	-0.0790843	-0.083647	-0.0888802	-0.0925383	-0.0955567	0	0	-0.0979748	-0.0944843	-0.0916194	-0.090789
	NG	-0.0351557	-0.0312694	-0.0244988	-0.0157505	-0.00736288	-0.00019405	0.00529865	0.0115614	0.0172965	0	0.0283414	0.0362002	0.0424786	0	0.0449054	0	0.0388584	0.0361361	0.0327446	0.0296153	0	0.020431	0.0133726	0.00647076	0.00159209	-0.00193082	0	-0.000776441	0.00833957	0.0208062	0.0351389	0.0503535	0.0682027	0.0891414	0	0.138807	0.162221	0.181718	0.195949	0.203887	0.206492	0.204155	0.195176	0.181546	0.162759	0.140048	0	0.0708539
	NG	-0.0925713	-0.0861973	-0.0769517	-0.0635299	-0.0491199	-0.0338733	-0.0199781	-0.0036359	0.0121563	0.0283971	0.0434543	0.061195	0.0760721	0.0883578	0.0972741	0.104281	0.107487	0.110525	0.110467	0.108124	0	0.0926863	0	0.0621125	0.0439138	0.0247004	0.0034235	-0.0160478	-0.0329842	-0.0481147	-0.0627203	-0.0743258	-0.0850722	-0.0919002	-0.0949321	-0.0948984	-0.0953834	-0.0940284	-0.0927188	-0.0904291	-0.0871889	0	-0.0718372	-0.0593202	-0.043729	-0.0231188	-0.00389672	0.0170575
	NG	-0.0304494	-0.0272071	0	-0.0156922	-0.00929974	-0.00461271	-0.000443861	0.00376404	0	0.0145251	0.0215919	0.0307327	0.0402585	0	0.0530164	0.0572639	0.061704	0.0672091	0.0732991	0.0787194	0.0838849	0.0868108	0.0883243	0.0882711	0.0879745	0.0864305	0.0858675	0.0848146	0	0.0904417	0.0936838	0.0963379	0.100375	0.10591	0.116827	0.128436	0.141579	0.153997	0.166873	0	0.194161	0.209766	0.22803	0.248975	0.272543	0.299012	0.324331	0.348166
	NG	-0.0787631	-0.075909	-0.0688506	-0.0604055	-0.0496396	-0.0397282	-0.0280499	-0.0163095	-0.00296103	0.00851719	0	0	0.0454469	0.0529098	0.0589746	0.0616696	0.0643409	0.0651208	0.0647229	0.0607705	0.0561695	0.0470606	0.0355864	0	0.0077757	0	-0.0224029	-0.0378128	-0.0472479	-0.0564938	-0.0648906	-0.0736055	-0.0800557	-0.0848629	-0.0842169	-0.0832677	-0.0797737	-0.0759812	-0.0706244	-0.0660069	-0.0579178	-0.0491855	-0.0378954	0	-0.0100625	0.00881448	0.0287834	0
	NG	-0.0274153	-0.0222937	-0.0170104	-0.00804613	0.00101242	0.0107413	0.0195398	0.0300174	0.0396227	0.0503104	0.0590201	0.0697971	0.077647	0.0821833	0.0834642	0.0830715	0	0.0755545	0.069476	0.0615469	0.0506164	0.0375798	0.0207882	0.00351488	-0.0160075	-0.0346697	-0.0539221	-0.0714146	-0.0853882	-0.0980154	-0.111282	-0.122283	-0.133534	0	-0.145437	-0.146545	-0.147371	-0.146079	-0.145661	-0.143136	-0.140675	-0.135965	-0.130599	-0.122494	-0.113583	0	-0.0888546	-0.0760684
	NG	-0.0648144	-0.0599073	-0.0517762	-0.0409874	-0.029264	-0.0157852	-0.0028279	0.0111261	0.024957	0.0395067	0	0.0667526	0.0781645	0.0865346	0.0909931	0.0925636	0.0919234	0.0904443	0.0863024	0.0803331	0.070213	0.0573446	0.0411534	0.0233057	0.00389762	-0.0159958	-0.0348745	-0.052193	-0.0659769	-0.0779626	-0.0888703	-0.0992737	-0.108171	-0.113913	-0.115274	0	-0.111155	0	-0.104213	0	-0.0938334	-0.086735	0	-0.0678757	-0.0560834	-0.0407479	-0.0262654	-0.0111609
	NG	-0.109495	-0.104156	-0.0940231	-0.0808869	0	-0.0491971	-0.032088	-0.0139137	0.00548715	0.0233636	0.0415044	0.0604095	0.0777757	0.0894557	0.098229	0.103238	0.106232	0.107149	0	0.1013	0.0938022	0.0820816	0.0666825	0	0.0295617	0	-0.0101469	-0.02915	-0.0419972	-0.0544542	-0.0658617	-0.0776507	-0.0870411	-0.0948228	-0.0966915	-0.0975475	-0.0965791	-0.0957553	-0.0939779	-0.0934597	-0.0910755	-0.0875615	0	-0.0769929	-0.0673033	0	-0.0425456	-0.0311255
	NG	-0.0972079	-0.0915392	-0.0833533	-0.0707907	-0.0571604	-0.0427256	0	-0.0113376	0.00477025	0.0218161	0.0373197	0.0544304	0.0694451	0.0800079	0.0871892	0.0916172	0.0925825	0.0938393	0.0916532	0.086702	0.0788079	0.06627	0.0500424	0.0325622	0.0125476	-0.00703573	-0.0258579	-0.0435119	-0.0559887	-0.0664982	-0.0765009	-0.0846174	-0.0916838	0	-0.0937628	-0.0904551	-0.0858681	-0.0803258	-0.0763982	-0.0709137	-0.0653052	-0.0595031	0	-0.0435242	-0.0339113	-0.0202604	-0.00866776	0.00282356
	NG	-0.0509259	-0.0348695	0	0.00841717	0.0233998	0.0260251	0	0.00470314	-0.00761435	-0.013223	-0.0126762	-0.00233581	0.00844662	0.0132967	0.0126455	0	0	-0.00302631	-0.000476857	0.00518036	0.0125783	0	0.0214527	0.0211925	0.0162474	0.00862407	-0.00161137	0	-0.0161458	-0.0204247	-0.0248462	-0.0260128	-0.024597	-0.0161329	0	0.0225211	0.0342971	0.0358035	0.0239327	0.0041885	-0.0192772	-0.0384522	0	-0.0429195	-0.0261084	0.000860562	0.0214056	0.03378
	NG	-0.122762	-0.119013	-0.111523	0	0	-0.0775794	-0.0645537	-0.0500292	-0.0339365	-0.0180335	-0.00140704	0.0169111	0	0.049593	0.0605145	0.0691627	0.0770507	0.0832629	0.0874096	0.089304	0.0891706	0	0	0.066087	0.0550871	0.0418719	0	0.0134819	0.00268756	-0.00814682	-0.0194835	-0.0332535	-0.0452417	0	-0.0621893	-0.068128	-0.0720777	-0.0762968	0	-0.0853849	-0.0886961	-0.0911263	-0.0927488	-0.0933933	-0.09174	-0.0874495	-0.0837389	-0.0818925
	PNG	-0.84275	-0.840861	-0.83991	-0.838176	-0.838434	0	-0.843732	-0.848743	-0.855477	-0.86231	-0.872716	-0.883251	-0.896614	-0.914737	-0.936785	-0.961902	-0.990638	-1.01976	-1.05253	-1.08746	-1.1245	-1.16532	-1.20897	0	-1.29954	0	-1.39087	0	-1.47583	-1.51436	-1.55259	-1.58795	-1.62091	-1.64954	-1.67151	-1.68973	-1.7028	-1.71045	-1.71573	-1.71472	-1.70799	-1.69508	-1.6749	-1.64692	-1.61194	-1.56555	-1.51336	-1.45323
	PNG	-0.369582	-0.367665	-0.367566	-0.366731	-0.367499	-0.37049	0	-0.381913	-0.390199	-0.399752	-0.412502	-0.425357	-0.442257	-0.464467	-0.490837	0	-0.555615	-0.59139	-0.63111	0	-0.722221	-0.773431	-0.8292	-0.887162	-0.947573	-1.00873	-1.07108	-1.13275	-1.1912	-1.24919	-1.30704	-1.36288	-1.41757	0	-1.51279	-1.5529	-1.58958	-1.62135	-1.64955	-1.67167	-1.68835	-1.6974	0	-1.69157	0	0	-1.60793	0
	PNG	-0.173619	-0.171467	-0.170581	0	-0.168393	0	-0.172303	-0.176229	-0.182504	-0.189372	-0.200273	-0.211538	0	0	-0.269063	0	-0.327633	-0.360128	-0.397127	-0.437173	-0.480654	0	-0.579494	-0.632156	-0.688155	-0.744826	-0.801802	-0.860086	0	-0.970453	-1.02601	-1.0797	-1.13335	-1.18484	-1.23158	0	-1.32032	-1.36094	-1.40071	-1.43679	-1.47014	-1.50073	-1.527	-1.54773	-1.56485	-1.57318	-1.57877	-1.57752
	PNG	-0.123508	-0.121964	-0.119237	-0.116849	-0.114963	-0.11484	-0.116325	-0.119241	-0.123212	-0.12953	-0.137787	-0.147131	-0.159196	-0.176611	-0.198047	-0.224143	-0.253075	0	-0.318473	-0.356343	-0.397379	0	-0.49114	-0.542996	-0.595707	-0.650535	-0.705555	0	-0.81208	0	-0.915439	-0.967344	-1.01768	-1.06703	-1.11184	-1.1555	0	-1.23678	-1.27548	-1.31405	-1.34955	-1.38224	-1.41217	-1.43881	-1.46075	-1.4769	-1.49035	-1.50057
	PNG	-0.824937	-0.823093	0	-0.819571	-0.818626	-0.819795	-0.822401	-0.825837	-0.830615	-0.836114	-0.84471	-0.852644	-0.863647	-0.879793	-0.898794	-0.920659	-0.946365	-0.972071	-1.00118	-1.03294	0	-1.10212	-1.14158	-1.18201	-1.2238	-1.26473	-1.30558	-1.34565	-1.3806	-1.41459	-1.44828	-1.47827	0	-1.53004	0	-1.56058	-1.56935	-1.57226	-1.57267	-1.5679	-1.55755	-1.54071	-1.51701	-1.48638	0	-1.39976	-1.34641	-1.28528
	PNG	-2.33913	-2.33625	-2.33273	0	-2.32071	-2.31475	-2.30762	-2.29915	-2.28906	-2.27638	-2.26304	-2.24542	-2.22583	-2.20696	0	-2.16166	-2.13604	-2.10493	-2.07127	-2.03463	-1.99376	-1.95048	-1.90473	-1.85471	-1.80106	0	-1.67942	-1.61238	-1.53619	-1.45661	-1.37378	0	-1.19289	-1.09558	-0.989885	-0.880752	0	-0.64668	-0.524624	-0.398706	-0.267879	-0.132941	0.00696734	0.151267	0.299811	0.456569	0.614558	0.776988
	PNG	-1.50271	-1.5	0	-1.49463	-1.49119	-1.48921	-1.48833	-1.48787	-1.4871	-1.48734	-1.48811	0	-1.48989	-1.49522	0	-1.51131	-1.52219	0	-1.54293	-1.55506	-1.56777	-1.58104	-1.59489	-1.60939	-1.6218	-1.6335	-1.64303	-1.64988	0	0	-1.64518	-1.63804	-1.62708	-1.61218	-1.58895	-1.56087	-1.52815	-1.4912	-1.44897	-1.40293	-1.35126	0	-1.22959	0	-1.08173	-0.995746	-0.904675	-0.807607
	PNG	-1.70112	-1.69448	-1.68367	-1.66871	-1.65103	-1.63152	0	-1.58714	-1.5605	-1.53172	-1.50027	-1.46436	-1.42788	-1.39202	-1.35631	-1.32032	-1.28472	-1.24743	-1.20985	-1.17346	-1.13914	-1.10674	-1.07827	-1.0533	-1.03051	-1.01089	0	-0.980736	-0.967248	-0.957856	-0.952922	-0.952627	-0.956621	-0.964379	-0.973044	-0.985322	-1.00285	-1.02507	-1.05175	-1.08276	-1.11674	-1.15103	-1.18643	-1.22038	0	-1.27908	-1.30554	-1.32837
	PNG	-0.377692	-0.37538	-0.374336	-0.372485	-0.37106	-0.371133	-0.37257	-0.374721	-0.378097	-0.382161	-0.388613	-0.394936	-0.404007	-0.417286	-0.433033	-0.451687	-0.473855	-0.496037	-0.521023	-0.549388	-0.580452	-0.614969	-0.652766	-0.692479	-0.734409	-0.777107	-0.82049	-0.863948	-0.9043	-0.945025	0	-1.02593	-1.06598	-1.10462	-1.13803	-1.17028	-1.20141	-1.23074	-1.25939	-1.28558	-1.30995	-1.3317	-1.35051	-1.36598	-1.37803	0	-1.38962	-1.39118
	PNG	-2.04635	-2.04333	-2.04022	0	-2.03227	-2.0294	-2.02685	-2.02486	0	-2.02021	0	-2.01619	-2.0147	-2.01729	-2.02138	-2.02831	-2.03703	-2.04489	-2.0526	-2.06228	-2.07174	-2.08257	-2.09346	-2.10429	0	-2.12122	-2.12596	-2.12795	-2.12268	-2.11504	-2.10347	-2.08797	-2.06758	-2.04235	-2.00679	-1.96577	0	-1.86423	0	-1.73796	-1.6642	-1.58295	-1.49283	-1.39464	0	-1.16745	-1.04127	-0.906551
	PNG	0	-2.10808	-2.1071	0	-2.10659	-2.10858	-2.11179	-2.11451	-2.11716	-2.1211	-2.12458	-2.12612	-2.1275	0	-2.13446	-2.13839	-2.14109	0	-2.14089	0	-2.13748	-2.13445	-2.13134	0	-2.12067	-2.11256	-2.10197	-2.08852	-2.06842	-2.04629	-2.02103	-1.99368	0	0	-1.88388	-1.83653	-1.78412	-1.72747	0	-1.59858	-1.52526	-1.44486	-1.35814	-1.26394	-1.16096	-1.04813	-0.929143	-0.802397
	PNG	-0.916409	0	0	-0.910593	-0.909625	-0.910103	-0.912422	0	-0.919468	-0.924568	-0.932103	-0.939353	-0.949704	-0.964542	-0.982818	-1.00412	-1.02912	-1.05446	-1.08296	-1.11402	-1.1479	-1.18483	-1.22492	-1.26623	-1.30958	-1.35341	-1.39754	-1.4416	0	-1.52188	0	0	-1.63863	0	-1.70386	-1.73096	-1.75566	-1.77749	-1.79744	-1.8137	-1.82666	-1.83567	-1.84032	-1.83915	-1.83305	-1.81897	-1.8019	-1.77918
	PNG	-0.193389	-0.191949	-0.190745	-0.1891	-0.188449	-0.190657	0	0	-0.203776	-0.209905	-0.218467	-0.227029	-0.23777	0	-0.274503	-0.298391	0	-0.353501	-0.385102	-0.419586	-0.455209	-0.495364	-0.538632	-0.583787	-0.630898	-0.679101	0	-0.777438	-0.823832	-0.871327	-0.920344	-0.96945	-1.01798	0	-1.10911	-1.15281	-1.19407	-1.23422	-1.27564	-1.31661	-1.35589	-1.39433	-1.43011	-1.46457	-1.49693	-1.52483	0	-1.58099
	PNG	-0.0812918	-0.0792044	-0.075428	-0.071004	-0.0661643	-0.0615588	-0.0576447	-0.0541469	-0.0503742	-0.0462438	-0.0413456	-0.0367752	-0.0326726	-0.0324615	-0.0347718	-0.0398571	-0.0465262	-0.0541221	-0.0635645	-0.0756496	-0.0910157	-0.110223	-0.132804	-0.159201	0	-0.219108	-0.251301	-0.284433	-0.317177	-0.351579	-0.38831	-0.427589	-0.467837	-0.508525	-0.546683	-0.585656	-0.624424	0	-0.706103	0	0	-0.833589	0	-0.915569	0	-0.990169	-1.02653	-1.06329
	PNG	0	-1.00753	-1.00981	-1.01088	-1.01494	-1.02163	-1.03129	-1.04105	-1.05377	-1.06762	-1.08507	-1.1016	-1.12149	-1.14635	-1.17435	-1.20385	-1.23867	-1.27247	-1.30996	-1.35027	-1.39259	-1.43687	-1.48624	-1.53563	-1.58656	-1.63603	-1.68583	-1.73302	-1.77552	-1.81468	-1.85322	-1.88502	-1.91345	-1.93522	-1.94725	0	-1.94952	-1.93542	0	-1.88018	-1.83453	-1.77423	-1.70008	-1.60818	-1.49945	-1.36861	-1.22255	-1.05585
	PNG	-0.530679	-0.530356	-0.531058	-0.53303	-0.536815	-0.543676	-0.551764	-0.563558	0	-0.59287	-0.612327	-0.634066	-0.658307	-0.68895	-0.722443	-0.76114	-0.803465	-0.847847	0	-0.94771	-1.00181	-1.06091	-1.12222	-1.18528	-1.25018	-1.31591	-1.37977	-1.44492	-1.50447	-1.56325	-1.61948	0	-1.72263	-1.76873	-1.80624	-1.8407	0	0	-1.90754	-1.91724	-1.91818	-1.91222	-1.89515	-1.86771	-1.82921	-1.77599	-1.71169	-1.6342
	PNG	-0.301689	-0.298289	-0.296417	-0.292838	-0.290735	-0.289388	-0.290527	-0.292107	-0.296216	-0.300993	0	-0.318895	-0.332753	-0.351609	-0.37553	-0.403118	-0.436685	-0.471044	-0.510679	-0.554326	-0.602886	-0.655681	-0.713676	-0.773853	-0.838391	-0.903917	-0.971528	-1.0394	-1.10513	-1.17054	-1.23757	-1.3032	-1.36961	-1.43359	-1.49247	-1.54854	-1.60303	-1.65381	-1.7034	-1.74797	-1.78933	-1.82513	-1.85555	-1.87802	-1.89385	0	-1.8975	-1.88658
	PNG	-0.207572	-0.205175	-0.2031	-0.200339	-0.197528	-0.196595	-0.196293	-0.19725	-0.199434	-0.202915	-0.209261	-0.216525	-0.226452	-0.242178	0	-0.283462	-0.310754	-0.339928	0	-0.410853	0	-0.497769	-0.547449	-0.600041	-0.655577	-0.713485	0	-0.833523	-0.891966	-0.952175	-1.0128	-1.07301	0	-1.19331	-1.24837	-1.30359	-1.35693	-1.40907	-1.45986	-1.50855	-1.55425	-1.59803	-1.63746	-1.67283	-1.704	-1.72754	-1.74825	-1.76287
	PNG	-0.260953	0	-0.258178	-0.256869	0	-0.257957	-0.260155	-0.264777	-0.27104	-0.278251	-0.289146	-0.301538	-0.316411	-0.336936	-0.360405	-0.388506	-0.42045	-0.454179	-0.492017	-0.533621	-0.578068	-0.627355	-0.679504	-0.733508	-0.790415	-0.848774	-0.906711	-0.966883	-1.02337	-1.08027	-1.1369	-1.19236	0	0	-1.34762	-1.39502	-1.43934	-1.48181	-1.52303	0	-1.5957	-1.62841	-1.65633	-1.67995	-1.7	-1.71239	-1.72185	-1.72609
	PNG	-1.43855	-1.43621	-1.43477	-1.43235	0	-1.42908	-1.42937	-1.42941	-1.43051	0	0	-1.44063	-1.44668	-1.45682	-1.46869	0	-1.50032	0	-1.53683	-1.55836	-1.58134	-1.6055	0	-1.65725	-1.68307	-1.70743	-1.73121	-1.75342	-1.76972	-1.78405	-1.79618	-1.80343	-1.80782	-1.80785	-1.79958	-1.78666	-1.76939	-1.74575	0	-1.6815	-1.63962	-1.59026	-1.53366	-1.46874	-1.39554	-1.31074	-1.21996	0
	PNG	-1.88073	-1.87755	-1.87415	-1.87014	-1.86517	-1.86154	-1.85814	-1.85513	-1.85146	0	-1.845	0	-1.8382	-1.83911	-1.84148	-1.84655	-1.85339	-1.85934	0	0	-1.88037	-1.88923	-1.89828	0	-1.91476	-1.92096	-1.92431	-1.92498	-1.91864	-1.91013	-1.89794	-1.88209	-1.86165	-1.83668	-1.80183	-1.76187	0	-1.66387	-1.60629	0	-1.47309	0	-1.31091	-1.21841	0	-1.00481	-0.886694	-0.760879
	PNG	-1.87417	-1.87347	-1.8725	0	-1.87196	-1.87389	-1.87706	-1.87972	-1.88236	0	-1.88989	-1.89153	-1.89308	-1.89672	-1.90039	-1.90453	-1.90752	-1.90862	-1.90813	-1.90738	-1.90602	-1.90385	-1.9018	-1.8994	-1.89379	-1.88731	-1.87864	-1.86734	-1.8497	-1.83028	-1.8081	-1.78417	-1.75657	-1.72539	-1.68724	-1.64514	-1.59857	-1.54827	-1.4928	-1.43392	-1.36882	-1.29729	-1.22017	-1.13628	0	-0.943409	-0.837074	-0.723741
	PNG	0	-0.845618	-0.843737	-0.841079	-0.839328	-0.838865	-0.840039	0	-0.844258	-0.847703	-0.853346	-0.858582	-0.866712	-0.879183	-0.894882	-0.913495	-0.935605	-0.957961	-0.983272	-1.01106	-1.04152	-1.07493	-1.11135	-1.14896	-1.18846	-1.22844	-1.2686	-1.30868	-1.34506	-1.38093	0	0	-1.48562	-1.51717	-1.54311	-1.56648	-1.58755	-1.60594	-1.62255	-1.63573	-1.6458	-1.65219	-1.65447	-1.65128	-1.64347	-1.62809	-1.61011	-1.58695
	PNG	-0.185307	0	-0.182298	-0.180296	-0.17922	-0.180828	-0.183295	-0.187133	-0.191456	-0.196467	-0.203817	-0.211045	-0.22031	-0.235297	-0.253633	-0.275625	0	-0.326507	-0.355763	-0.38773	-0.420746	-0.458156	-0.498497	-0.54053	-0.584441	-0.629299	-0.674215	-0.720491	0	-0.80668	-0.851654	-0.89659	-0.940858	-0.984059	0	-1.0621	-1.09863	-1.13397	0	-1.20651	-1.24074	-1.2741	-1.30478	-1.3341	-1.36135	-1.38412	0	-1.43014
	PNG	-0.0801402	-0.0779949	0	-0.0695053	-0.0644892	-0.0595572	-0.0553184	0	-0.0472106	0	-0.0370536	-0.03182	-0.0270252	-0.0259546	-0.0274022	-0.0315366	-0.0371569	-0.0436031	-0.0518262	-0.062543	0	-0.0942238	-0.115146	-0.139781	-0.166392	-0.195913	-0.226001	-0.256882	-0.287359	-0.319284	-0.35337	-0.389904	-0.427331	0	0	-0.535635	-0.570981	-0.60796	-0.645437	-0.684051	-0.72262	0	-0.798575	-0.834168	-0.868116	-0.899647	-0.931265	-0.963126
	EG	0	-0.206455	-0.193128	-0.175911	-0.155552	0	0	-0.0882347	-0.0653759	-0.0444839	-0.0255332	-0.00697151	0.00891089	0.0175561	0.02392	0.0255806	0	0	0.0131798	0.00223235	-0.0114547	-0.0304236	0	-0.0795438	-0.107662	-0.138233	-0.16901	-0.202286	-0.231618	-0.263072	-0.294966	-0.327456	-0.360512	-0.394987	-0.426183	-0.460317	-0.495236	-0.53268	-0.572356	0	0	-0.708151	-0.758427	-0.812269	-0.868938	-0.926877	-0.991325	-1.06055
	EG	-0.242051	-0.229911	-0.216095	-0.197108	-0.178785	-0.15801	-0.137365	-0.112424	-0.0891718	-0.0646796	-0.0440657	-0.0207099	-0.00311775	0.0105586	0.0190018	0.0263637	0.0275838	0.0297755	0.027312	0	0.0130545	0.00116804	-0.0171786	-0.0366027	0	-0.0846786	0	-0.139447	-0.165227	0	0	0	-0.278403	-0.308611	-0.3379	-0.366287	-0.398445	-0.430374	-0.467192	-0.504397	-0.546315	-0.58825	-0.63454	-0.681332	0	-0.781074	-0.838337	-0.897808
	EG	-0.935356	0	-0.940683	-0.949613	-0.974495	-1.00154	-1.04355	-1.08616	-1.14519	-1.20706	-1.28782	-1.37087	-1.47438	-1.58675	-1.71949	-1.85866	-2.01955	0	-2.37096	-2.56459	0	-3.00247	-3.24799	-3.50033	-3.77409	0	-4.35313	-4.65743	-4.9768	-5.30067	-5.64329	-5.9887	-6.35119	-6.71468	-7.08863	-7.46223	-7.84837	-8.23141	-8.62563	-9.01347	-9.4079	-9.79235	-10.1784	-10.5494	-10.9172	-11.2626	-11.6022	-11.9162
	EG	-2.1693	-2.17042	0	-2.20037	-2.22958	0	-2.31716	-2.37345	0	-2.51605	-2.60458	-2.70154	-2.81197	-2.9366	-3.07435	-3.22454	0	-3.56445	-3.75358	-3.95629	0	0	-4.65076	-4.909	-5.17956	-5.46018	-5.75035	-6.04693	-6.3463	-6.64941	-6.95523	-7.25929	-7.56138	-7.85625	-8.13911	-8.40928	-8.66618	-8.90577	0	-9.32679	-9.50433	-9.65616	0	-9.88295	-9.95728	-10.0031	-10.0292	-10.0326
	EG	-1.87294	-1.87965	-1.88693	-1.91247	-1.94124	-1.99044	-2.04166	-2.11114	-2.18396	-2.27757	-2.37589	-2.49359	-2.61803	-2.76767	-2.92381	-3.10268	-3.28775	0	-3.70319	-3.93532	0	0	-4.69166	0	0	-5.56024	0	-6.18226	-6.49566	-6.82344	-7.14911	-7.48767	0	-8.16372	-8.49532	-8.83434	0	-9.49659	-9.81786	-10.1416	0	-10.7533	-11.037	-11.3144	-11.565	-11.8019	-12.0108	-12.204
	EG	0	-14.502	-14.4995	-14.4914	-14.4937	-14.4933	-14.5014	-14.504	0	0	-14.5171	-14.5114	0	-14.4957	-14.4854	-14.4623	-14.4378	-14.3954	-14.3495	-14.2852	-14.2138	-14.1233	-14.0242	-13.9012	0	-13.6054	-13.4272	-13.2191	-12.9883	0	-12.4408	-12.1218	-11.7795	-11.3997	-10.9919	-10.5467	-10.0751	-9.56493	0	-8.45955	-7.86166	-7.22552	-6.56327	-5.86277	-5.13872	-4.37593	-3.59406	-2.78006
	EG	-0.322657	0	-0.329685	-0.336618	-0.352778	-0.370418	-0.398222	-0.427237	-0.46642	-0.506891	-0.559259	-0.613189	-0.679985	-0.753315	-0.840093	-0.932583	-1.03963	-1.1497	-1.27432	-1.40529	-1.5508	-1.70357	-1.87166	-2.04543	-2.23432	-2.42823	-2.63521	-2.84713	0	-3.29596	-3.53689	-3.78234	-4.04153	-4.30442	-4.57594	-4.85162	-5.13951	-5.43126	-5.73636	-6.04425	-6.36366	-6.68554	-7.01699	-7.34844	-7.68878	-8.02555	-8.37193	0
	EG	-0.313339	-0.313223	-0.305037	-0.301141	-0.290717	-0.288079	-0.279173	-0.276567	-0.268298	-0.26791	-0.263202	0	0	-0.275464	-0.285574	-0.306499	-0.325601	-0.354715	0	-0.423222	-0.462438	-0.514946	-0.568486	-0.634655	-0.699274	-0.776443	-0.85334	-0.942063	-1.02605	0	-1.22042	0	-1.44488	-1.57051	-1.6941	-1.83264	-1.97305	-2.12945	-2.2904	-2.46886	-2.65148	-2.85113	-3.05597	-3.27912	-3.50637	-3.74998	-4.00209	-4.27461
	EG	-0.448372	-0.445715	-0.431791	-0.421484	-0.40111	-0.387387	-0.364178	-0.348757	-0.325273	-0.309221	-0.287758	-0.274062	0	-0.249731	-0.239216	-0.241059	-0.239614	-0.246996	-0.25111	-0.267939	-0.281131	-0.307146	-0.329821	-0.362171	-0.390148	-0.425855	-0.453548	-0.48814	-0.509607	-0.536662	-0.555831	-0.579101	0	-0.61488	-0.621024	-0.633134	-0.636889	-0.647106	-0.651855	0	-0.672318	0	-0.706225	-0.733108	-0.758985	-0.798373	-0.844348	-0.911423
	EG	-0.215973	-0.203903	-0.190681	-0.172372	-0.154841	-0.134809	-0.115454	-0.0921853	-0.0704082	-0.0470722	-0.0280594	-0.00697344	0.00847264	0.0197158	0.0255248	0.0296675	0.027291	0.0259159	0.0191383	0.0100273	-0.00474624	0	0	-0.0725149	-0.10403	-0.13612	-0.172369	-0.208262	0	-0.280456	-0.32115	-0.361335	-0.40588	-0.449789	-0.492981	-0.535968	0	-0.630332	-0.682972	-0.735817	-0.793528	-0.851634	-0.91389	-0.976246	-1.0429	-1.10791	0	0
	EG	0	-0.188612	-0.175031	0	0	-0.119768	-0.100769	-0.0787247	-0.0564871	-0.0336029	-0.0132882	0.00729553	0.0237492	0	0	0.046889	0.0464777	0.0457901	0.0416577	0.034727	0	0.0109612	0	-0.0271398	-0.0495032	-0.0729518	-0.0977557	0	-0.143455	-0.165041	0	-0.210206	-0.232458	0	-0.270552	-0.286779	-0.302676	-0.317868	-0.334791	-0.352453	0	-0.388465	-0.407348	-0.425944	-0.445749	-0.463316	-0.486649	-0.512022
	EG	0	-2.53254	-2.52548	0	-2.51815	0	-2.51987	0	-2.52599	-2.5342	0	0	-2.57153	-2.59509	0	-2.65307	-2.68649	-2.72338	-2.76054	-2.80246	-2.84445	-2.89018	-2.93661	-2.98613	-3.03262	-3.08053	-3.12568	-3.16992	-3.20548	-3.23944	-3.26843	-3.29538	-3.31508	0	0	-3.3317	-3.3202	-3.30249	0	-3.2403	-3.19391	-3.13783	-3.06879	-2.98938	-2.8937	-2.78418	0	-2.52488
	EG	-3.56583	-3.55833	-3.55216	-3.5454	-3.54402	-3.54495	-3.54894	-3.55287	-3.55907	0	-3.56942	-3.57195	-3.57574	-3.58053	-3.58677	-3.5912	-3.59682	-3.59798	-3.59956	-3.59846	-3.59722	-3.59511	-3.59362	-3.58882	0	-3.57645	-3.5659	-3.55071	-3.52944	0	-3.4734	-3.43797	-3.39906	-3.3523	-3.29669	-3.23329	-3.16364	-3.08502	-3.00129	-2.90619	0	-2.6865	-2.55863	-2.41514	-2.25932	-2.08517	-1.89997	0
	EG	-0.385607	-0.384034	-0.385511	0	0	-0.397628	-0.407909	-0.419872	-0.435613	0	-0.476395	-0.50062	-0.530502	-0.566248	-0.60719	-0.652463	0	-0.757164	-0.815672	-0.878999	-0.947704	-1.02068	0	-1.18113	-1.26694	-1.35445	0	-1.53497	-1.62389	-1.71337	-1.80482	0	-1.98752	-2.0782	-2.16532	0	-2.33657	-2.4203	-2.50419	-2.58549	-2.66563	-2.7425	-2.81686	0	-2.95407	-3.01395	0	-3.12634
	EG	-0.0260233	-0.0236798	-0.0180431	-0.011945	-0.00476419	0.000387845	0.0061398	0	0.0173905	0.0212026	0.0248333	0.027396	0	0.0245808	0.0162764	0.0037231	-0.00999414	-0.0276425	-0.0478897	-0.072399	-0.0987899	-0.130881	-0.166291	-0.205915	0	-0.289983	-0.334959	0	-0.426644	-0.473019	-0.520594	-0.5729	0	-0.677173	-0.727577	-0.780434	-0.832716	-0.888504	-0.946096	-1.00769	-1.06979	-1.13481	-1.20117	-1.27034	-1.33947	-1.40978	-1.48274	-1.56101
	EG	-0.380081	-0.379123	-0.37629	-0.375667	-0.373664	0	-0.380173	-0.387367	-0.394388	-0.406716	-0.42042	-0.438414	-0.458652	-0.489452	-0.522816	-0.565029	-0.610827	-0.662975	-0.718358	-0.782846	-0.850203	-0.926991	-1.00756	0	-1.18532	-1.28132	-1.37758	-1.47883	-1.57528	-1.67555	-1.77564	-1.87811	-1.97913	0	-2.17497	-2.26936	-2.35841	-2.4463	-2.5284	-2.60768	-2.67766	-2.74294	-2.79563	-2.84046	-2.87018	-2.88676	-2.88823	-2.87663
	EG	-0.15175	-0.147659	-0.143994	-0.137087	-0.132155	-0.126727	-0.124727	-0.120301	-0.118726	-0.117179	0	-0.120341	0	-0.138356	-0.156246	-0.176973	-0.204264	-0.232887	-0.267864	-0.306257	-0.351894	-0.400528	-0.457545	-0.517759	-0.582858	-0.650227	-0.723449	-0.796743	-0.87166	-0.9476	-1.0293	-1.11214	-1.19969	-1.28628	0	-1.46086	-1.55188	-1.64277	-1.73758	-1.8327	0	-2.02477	-2.12131	-2.2142	-2.30569	-2.39043	-2.47576	-2.55519
	EG	-0.220248	-0.211261	-0.19932	-0.182794	-0.164885	0	-0.125432	-0.105312	-0.0863574	-0.0674265	-0.0523398	-0.0381682	-0.0272659	-0.0229871	-0.0235613	-0.0297088	0	-0.0538926	-0.0723208	0	-0.122703	-0.156295	-0.195683	-0.238696	-0.286713	-0.33776	-0.391212	-0.448703	-0.504862	-0.56419	-0.626806	-0.690607	-0.757439	-0.826202	-0.893814	-0.965039	-1.03809	-1.1131	-1.19235	-1.27373	-1.35736	-1.44405	-1.53217	-1.62164	-1.71329	-1.80223	-1.89497	0
	EG	-0.22414	-0.21418	-0.197221	-0.179499	-0.157854	-0.138517	-0.114318	-0.0909687	-0.0649696	-0.0428502	0	0	0.0175279	0	0.0334656	0.0340528	0.032641	0.0267733	0.0200434	0.00588958	-0.00910667	-0.0317561	-0.0566731	-0.0879143	-0.119297	-0.155912	0	-0.232471	-0.267079	-0.305838	-0.344307	-0.387208	-0.429065	0	-0.515173	-0.560342	-0.604614	-0.653807	-0.703933	-0.759753	-0.815763	-0.877105	-0.938491	-1.00572	-1.07235	-1.14237	-1.21578	-1.29628
	EG	-0.21177	-0.199729	-0.186186	-0.16766	-0.1497	0	0	-0.0856972	-0.0632396	-0.0393669	-0.019533	0.00221872	0.018608	0.0306125	0.0374747	0	0.0414461	0.0412316	0.0359267	0.0282739	0.0153314	-0.000473702	-0.0226259	-0.0462696	-0.0751269	-0.10449	-0.137484	0	0	-0.234201	-0.270213	-0.305524	-0.344559	0	-0.419448	-0.455752	-0.495461	-0.535028	-0.579313	0	-0.671847	-0.720339	-0.772285	-0.824055	0	-0.933089	-0.994171	-1.05669
	EG	-0.194547	-0.184073	-0.169899	-0.151094	-0.131901	-0.112205	-0.0921578	-0.0691616	0	-0.0221856	-0.00106756	0.0201398	0.0372096	0.049272	0.0570962	0	0.0609585	0.0603706	0.0563545	0.0493929	0.03868	0.0256209	0	-0.0123231	-0.0344141	-0.0574556	-0.0814696	0	-0.124582	-0.144252	-0.164805	-0.184055	-0.202768	-0.219201	0	-0.242582	-0.25209	-0.260164	-0.269058	-0.277802	0	-0.292852	-0.299543	-0.30485	-0.310035	-0.311714	-0.317797	-0.324672
	EG	-2.23765	-2.23244	-2.22511	-2.22059	-2.21656	-2.21678	-2.21645	-2.21818	-2.2202	-2.22698	-2.23494	-2.24583	-2.25988	0	-2.30633	0	-2.36832	-2.40354	-2.43928	-2.4797	-2.52048	-2.56499	0	-2.65927	-2.70536	-2.75299	-2.79836	-2.84299	-2.8795	-2.91469	-2.94554	-2.97472	-2.99739	-3.01584	0	-3.02652	-3.02078	0	-2.98916	-2.96306	-2.92609	-2.88033	-2.82289	-2.75612	0	-2.58016	-2.47334	-2.35561
	EG	-3.17915	-3.17181	-3.1656	-3.15908	-3.15778	-3.15908	-3.16327	-3.1677	-3.17427	-3.17907	-3.18587	-3.18931	-3.19394	0	-3.20733	-3.21333	0	-3.22367	-3.2273	-3.22873	-3.2301	-3.23116	0	-3.23202	-3.23196	-3.22839	-3.22277	0	-3.19786	-3.17765	-3.15552	-3.12798	-3.09736	-3.05981	-3.01391	-2.96122	-2.90288	-2.83665	-2.76601	0	-2.59651	-2.49702	-2.38647	0	0	-1.9729	-1.81022	-1.63337
	EG	0	-0.278218	-0.278752	-0.279071	-0.281227	-0.285834	-0.293485	0	-0.314957	-0.3292	-0.348113	-0.368094	-0.39321	-0.424046	-0.459574	0	-0.544816	-0.591883	-0.643872	-0.700647	-0.762394	-0.82843	-0.899858	-0.974292	-1.05252	-1.13251	-1.21478	-1.29758	-1.37859	-1.46033	-1.54383	-1.62663	-1.71105	-1.79429	-1.87394	-1.95245	-2.03127	-2.10862	-2.18633	-2.26204	-2.3369	-2.40923	-2.47949	-2.54651	-2.61081	0	-2.72713	0
	EG	0	-0.0320009	-0.0258243	-0.0187581	-0.0104307	-0.00369812	0	0.010906	0.0193377	0.0257639	0.0321524	0.0379254	0.0429029	0.0420665	0.0375698	0.029229	0.019847	0.00697482	-0.00835888	-0.0275196	-0.0484259	0	-0.103829	-0.136864	-0.17005	-0.206752	-0.244184	-0.28356	-0.319341	-0.356768	-0.395137	-0.43768	-0.479127	-0.521373	-0.560971	-0.602474	-0.643233	-0.687008	-0.732413	-0.781435	-0.830856	-0.882801	-0.93611	-0.991937	-1.04778	-1.10462	-1.16431	-1.22927
[truncated: 152 more columns]
